# Supplementary material for: Toxicity responses of Cu and Cd: the involvement of miRNAs and the transcription factor SPL7
Source: BMC Plant Biol. 2016 Jun 28;16:145. doi: 10.1186/s12870-016-0830-4 (PMC4924269; doi:10.1186/s12870-016-0830-4)
Supplement: Additional file 1: — Cq values of 180 pri-miRNAs in leaves and roots measured using an RT-qPCR platform. (XLSX 124 kb) [file 12870_2016_830_MOESM1_ESM.xlsx]

## Sheet: Cq leaves
	Controle												5 µM Cd									0.5 µMCu
	0 h			2 h			24 h			72 h			2 h			24 h			72 h			2 h			24 h			72 h
	1st BR	2nd BR	3rd BR	1st BR	2nd BR	3rd BR	1st BR	2nd BR	3rd BR	1st BR	2nd BR	3rd BR	1st BR	2nd BR	3rd BR	1st BR	2nd BR	3rd BR	1st BR	2nd BR	3rd BR	1st BR	2nd BR	3rd BR	1st BR	2nd BR	3rd BR	1st BR	2nd BR	3rd BR
At1g133201	23.6773	24.2308	23.7951	24.594	24.8491	24.1507	26.6659	24.4176	24.6177	24.4173	24.1083	25.7098	24.1833	24.0878	25.1981	23.6297	25.2427	23.8435	23.0935	23.7598	23.7656	24.7946	24.4029	23.9682	24.0651	24.2651	24.6697	23.8772	23.6358	24.0835
At1g133205	37.8493	39.4594	ND	39.0665	ND	ND	36.5356	38.0099	38.8413	39.8429	37.0243	38.019	38.5	37.6795	39.0405	37.3746	39.2802	ND	ND	ND	ND	ND	35.6019	ND	38.0145	ND	37.5318	ND	37.466	ND
At2g283904	24.5818	24.5973	24.6113	25.591	25.6034	25.2198	25.8147	25.2169	25.304	25.5086	25.2044	25.292	25.2782	25.1997	25.4381	25.0878	25.6171	25.4341	24.1869	24.8726	24.8004	25.7046	25.4176	25.3266	24.9787	25.125	25.4496	24.8378	24.6732	25.1465
At4g05320	18.7586	18.3521	18.6095	18.9505	19.016	18.4549	18.8227	18.3569	18.4428	18.7928	18.5097	18.6703	18.4817	18.5268	18.3579	17.1838	18.0414	16.9904	16.9405	17.4185	16.9151	19.0917	18.6364	18.5862	18.3033	18.5688	18.6284	17.8922	17.7355	18.0839
At5g157104	25.4418	25.4396	25.7649	26.1033	26.4618	25.7898	26.4361	25.8299	25.9491	26.0882	25.7032	25.9519	25.8986	25.8837	25.9439	25.9235	26.361	25.9348	24.8964	25.4013	25.3298	26.5068	25.9124	25.9503	25.7473	26.0207	26.2046	25.8111	25.3589	25.7092
GAPDH	24.9662	24.9317	24.3852	25.4948	25.2394	25.1677	26.7116	26.072	25.527	26.3163	25.7973	25.7578	25.6132	25.6179	26.6987	26.8247	27.1494	28.3338	24.2213	26.2334	25.0675	25.2824	25.6903	26.2525	25.4193	25.6956	25.9287	25.5343	26.1409	25.9038
ATHmiR156a	29.4576	30.0895	30.3696	30.9726	30.7706	29.8817	33.0589	31.299	30.9775	30.3853	30.6435	31.456	29.9451	30.4136	30.913	31.3742	30.2632	30.9257	29.8813	30.9003	30.2731	28.9561	30.3075	30.1947	33.1702	30.4565	30.8347	30.2411	30.5693	29.8297
ATHmiR156b	ND	ND	ND	34.7422	ND	ND	ND	ND	ND	ND	ND	ND	ND	ND	ND	ND	ND	ND	ND	ND	ND	ND	ND	ND	ND	ND	ND	39.2601	ND	ND
ATHmiR156c	33.3208	33.7387	34.2677	34.3731	35.192	33.1117	35.8536	34.3059	34.6401	33.5635	33.9769	34.8508	34.5016	34.2449	34.6529	34.4256	34.5841	34.5815	33.3533	34.3075	34.4464	35.3987	34.9815	34.8698	33.7612	33.5284	34.1889	33.5146	34.9217	33.3316
ATHmiR156d	31.9138	31.5356	32.7203	32.3634	32.6068	31.9166	33.7269	32.7171	31.7813	31.0839	31.1926	31.7613	32.6202	31.4674	33.1997	32.3835	31.9115	32.2528	29.7614	30.8482	31.2516	30.762	32.2445	31.9282	31.3801	31.6801	31.9592	31.701	31.954	30.9312
ATHmiR156e3	ND	ND	ND	ND	ND	ND	ND	ND	ND	ND	ND	ND	ND	ND	ND	38.4832	ND	ND	35.3387	ND	ND	ND	ND	ND	ND	ND	39.0266	ND	ND	ND
ATHmiR156f4	ND	ND	ND	ND	ND	ND	ND	ND	36.7479	ND	39.4773	ND	ND	ND	ND	38.0787	38.4681	ND	38.3922	37.7551	36.3567	37.2466	ND	ND	39.9055	39.3974	39.17	36.6019	38.8902	ND
ATHmiR156g	ND	ND	ND	ND	ND	ND	ND	ND	ND	34.4577	34.7769	37.4052	ND	ND	ND	ND	ND	ND	39.6154	34.8138	37.3593	39.8815	ND	ND	ND	ND	39.8588	ND	38.0725	ND
ATHmiR156h2	32.9033	32.5144	33.3969	34.5874	33.6363	34.9474	35.1609	33.345	32.4216	32.9255	32.9388	34.0615	35.0947	34.4582	35.1489	33.9352	32.5501	35.887	32.9794	33.9715	32.8628	31.8356	33.3984	34.8757	32.4532	33.6245	33.7237	33.3842	33.2985	33.3101
ATHmiR157a	33.5328	33.6255	33.498	33.1473	32.4661	31.8687	32.7945	32.3794	32.8804	33.7456	32.7433	33.9616	31.7254	31.0105	32.4906	33.6285	33.6857	34.3041	31.3932	32.7379	32.3495	31.3109	30.8386	31.7108	31.6502	32.4165	32.6988	32.3445	32.192	32.2586
ATHmiR157b	38.7657	33.3122	34.7026	39.4066	36.9449	33.9709	39.5593	34.1878	34.4563	ND	36.5788	37.7549	36.365	36.7776	33.5361	ND	34.4626	ND	35.351	38.2913	35.7715	34.9838	35.1657	35.2068	36.5435	34.9758	37.7343	39.1048	33.76	35.3511
ATHmiR157c	24.6469	24.8459	24.7021	25.5921	25.8093	25.3847	26.4292	25.6352	25.4283	25.8139	25.4115	25.9949	25.3904	25.71	26.126	28.1892	27.7159	29.2009	24.4641	25.1621	25.6347	25.7467	25.4094	25.5939	25.0468	25.195	25.665	24.8271	25.2198	24.8399
ATHmiR157d2	ND	ND	35.1963	ND	ND	ND	39.0521	39.3482	39.4571	33.8973	38.8687	35.1402	ND	35.1404	ND	ND	32.2802	35.0964	34.9401	33.6928	34.0518	ND	35.1009	ND	ND	38.3858	ND	36.5021	ND	ND
ATHmiR158a	28.5962	28.3189	28.598	28.8705	29.5433	28.4029	29.2649	28.4119	28.6836	29.7243	28.8943	29.2693	28.9623	28.1555	28.4839	28.7673	28.8179	29.4554	28.1704	28.7322	28.5625	27.4456	28.7809	28.7265	28.3261	28.8948	29.3332	28.2426	28.8527	28.4908
ATHmiR158b	32.8439	32.7341	32.6344	32.9088	33.5461	32.7289	33.1981	32.1468	32.1863	33.1995	31.9353	33.8782	32.5149	32.5451	32.2793	34.3013	32.6381	33.2133	32.9399	31.7249	31.8605	30.5104	32.5615	33.0556	32.1335	32.4366	32.7478	32.8353	32.5738	33.2169
ATHmiR159a	27.4592	27.6811	27.9189	29.5719	29.5776	29.2225	29.3492	28.4643	27.9358	28.6681	28.3355	28.7932	28.8123	29.3761	28.6833	28.8994	29.1891	28.9529	27.4826	27.6653	28.0432	26.9872	28.7266	29.0227	28.1452	28.5142	28.2784	28.1444	28.8194	28.472
ATHmiR159b	25.399	25.4362	25.367	25.7477	26.1066	25.1416	26.9294	25.4206	25.5334	26.4363	25.8706	26.2509	25.2385	24.9382	25.4132	25.6604	25.6122	25.9975	24.8903	25.6098	25.3997	22.8886	25.2647	25.4643	25.6645	25.5462	25.9355	26.0629	25.5081	25.667
ATHmiR159c	ND	ND	ND	ND	ND	ND	ND	ND	ND	ND	ND	ND	ND	ND	ND	27.0752	39.7203	ND	ND	ND	ND	ND	ND	ND	ND	ND	ND	ND	ND	ND
ATHmiR160a	30.1029	30.7261	30.5123	31.5933	31.621	31.2231	32.038	31.1277	30.8646	30.8679	30.8512	31.617	31.0838	30.909	31.483	31.4185	31.6357	32.4526	30.3173	31.0963	31.4727	29.103	31.0143	32.1438	31.2741	30.2259	31.3143	31.0865	31.6434	31.5393
ATHmiR160b	30.3498	29.6948	29.9335	31.2139	30.9743	30.1338	31.463	30.3346	30.6873	30.419	30.4224	30.7425	30.436	30.1428	30.8828	31.41	31.4674	31.4149	29.381	30.683	30.585	28.2133	30.4726	31.127	30.1465	30.4424	30.504	30.2991	30.0855	29.942
ATHmiR160c	29.3066	28.636	28.9054	30.4353	30.2008	29.9057	30.6924	29.5754	29.794	28.9661	29.4095	29.6002	29.8541	29.1067	30.4207	27.6617	29.6438	30.3682	28.2128	28.9967	29.6253	28.1166	29.9604	29.8846	29.5341	29.7343	29.801	28.9703	28.6217	29.3586
ATHmiR161	28.6579	28.9239	28.7789	29.8045	30.4978	29.1943	29.9194	28.8631	29.4121	29.9904	29.712	30.3787	29.8578	29.4662	29.4346	28.5915	29.7611	31.2657	29.48	29.1413	30.1008	29.4293	29.4775	29.641	29.3274	29.5211	30.1074	29.5747	29.6801	29.408
ATHmiR162a	28.966	29.3153	29.2166	28.2416	28.9562	27.6068	29.4415	28.6432	28.6335	27.8833	27.8956	28.2992	28.1174	27.619	28.1615	27.4414	28.324	27.9825	26.6741	27.9267	27.6185	27.8708	28.1455	28.2131	27.9469	28.1447	28.1865	27.6261	27.783	27.4986
ATHmiR162b	35.6118	34.6939	34.3737	30.6872	32.5777	30.6946	32.5393	31.6692	32.0674	31.0556	31.2526	31.7925	30.6699	30.5834	31.3761	29.0712	30.5366	31.4909	30.0085	31.127	31.0116	30.6117	30.814	31.3117	30.9352	31.331	31.5261	30.8753	31.9424	30.4739
ATHmiR163	23.9278	23.9333	24.0812	26.955	26.8011	25.848	25.6252	24.3754	25.9193	25.6535	25.0628	25.7755	26.1116	26.2976	26.7034	24.0072	25.7593	24.0341	22.675	23.9614	23.5332	26.7388	26.2822	26.2416	24.7612	24.9759	25.8646	24.4722	23.5208	24.7146
ATHmiR164a	33.2601	32.6373	33.4029	33.751	ND	34.3765	ND	34.7017	35.2529	33.7275	ND	35.4238	ND	33.3578	39.2646	32.4782	33.9681	33.6236	32.9239	32.8284	34.7369	32.7815	35.959	33.551	33.7443	33.9264	33.9034	35.4189	34.6286	34.6095
ATHmiR164b	31.1776	30.1034	31.0199	32.0578	32.7803	31.3315	32.3625	31.3184	31.4913	31.9571	31.1686	31.299	30.9068	30.7919	31.5231	33.8089	33.309	35.5127	31.5572	31.5919	31.7126	29.3514	32.0678	30.9885	31.2353	32.993	31.7298	31.1188	32.3929	31.9517
ATHmiR164c	31.1506	29.3977	32.5069	30.5069	32.4397	31.8871	29.5486	30.8145	30.2508	30.7331	30.505	31.2359	30.587	28.922	27.671	34.1628	34.0799	32.971	30.7514	31.3542	31.7255	29.2039	32.8022	30.0963	31.7608	31.8855	33.1322	31.5954	32.5781	30.7438
ATHmiR165a3	35.5465	29.5575	35.011	32.0306	32.7385	32.3631	33.5279	31.6952	32.3909	33.775	32.5868	34.3399	31.9065	32.3142	32.8995	33.7235	35.5188	33.6729	31.5423	31.3808	33.0051	28.2698	32.7225	32.7081	32.034	32.2328	34.9629	34.0071	33.8422	33.8301
ATHmiR165b	29.1778	28.6824	29.9728	30.9155	30.9425	30.4758	31.2038	30.5668	30.2858	31.2954	30.8762	31.2395	30.4254	29.9716	30.7727	30.8637	31.5076	32.8695	29.687	29.6188	30.8463	28.4638	30.5194	29.9348	30.5729	30.5487	31.1776	31.5596	31.2617	31.6811
ATHmiR166a	28.3728	28.5509	28.4963	29.3395	29.6159	29.3046	29.6209	28.6016	28.1977	29.5038	28.9436	29.7608	29.4472	28.8776	29.2736	29.9066	30.1197	30.219	28.486	28.8848	29.1196	27.2308	28.8148	29.6951	28.5934	28.8939	28.7694	28.7224	28.8076	28.9295
ATHmiR166b	29.8642	29.9401	30.1933	31.2537	30.9405	30.7795	31.8637	30.5923	30.9608	30.833	30.1121	31.1432	30.6576	30.6544	31.0298	32.1662	32.1712	33.0745	30.2324	30.8949	30.9055	29.3453	30.8301	30.5621	30.7155	30.8869	30.7655	30.585	31.0269	30.4701
ATHmiR166c	31.9862	30.8017	31.5486	33.4439	32.2646	32.0142	32.7149	32.5489	ND	32.0454	32.8886	32.7651	31.7872	32.7239	32.6383	34.7112	32.9542	33.2963	29.9276	29.8752	30.616	31.0107	31.3134	33.3127	33.3935	32.8686	31.9252	31.3052	30.5871	32.1217
ATHmiR166d	35.139	34.6546	32.8329	ND	ND	34.4923	34.568	35.4256	ND	ND	34.493	ND	ND	ND	ND	ND	ND	ND	ND	ND	ND	ND	ND	ND	ND	34.6787	34.6146	ND	33.5812	ND
ATHmiR166e2	30.9339	30.1565	30.6284	31.7407	31.5081	31.134	32.1193	31.3777	31.1769	31.7323	30.6142	32.5426	30.8495	31.2557	32.6011	31.7679	32.2578	31.9971	30.6449	31.3783	31.6536	31.0987	30.9663	30.6154	30.6264	31.1041	32.0241	31.2021	30.5846	31.1666
ATHmiR166f	33.4852	35.1502	32.829	34.0176	34.9252	34.9751	34.3942	33.8562	33.9889	35.3755	33.3543	34.6804	33.6552	34.2715	33.7505	33.1639	39.2155	34.6917	32.8191	34.2613	33.1369	34.4687	32.4927	33.7085	36.058	34.6039	33.1292	33.9586	33.1602	34.7414
ATHmiR166g2	ND	ND	ND	ND	ND	ND	ND	ND	ND	ND	ND	ND	ND	ND	ND	ND	ND	34.5528	ND	ND	ND	ND	34.4417	ND	ND	ND	ND	ND	ND	ND
ATHmiR167a	26.5125	26.38	26.4279	27.1088	27.6317	27.2413	27.8905	26.6673	27.1363	26.925	26.7995	27.8959	27.1235	27.2256	27.5106	28.2726	28.3292	28.9544	25.8799	26.6756	26.8687	25.8557	27.3347	27.3701	26.529	27.1632	27.3762	26.6243	26.7544	26.7548
ATHmiR167b	25.2107	25.6635	25.4669	26.244	26.6822	26.2921	27.1225	26.4388	26.5194	26.9189	26.9177	27.2374	26.2468	26.3331	26.4697	28.4534	27.7767	28.8442	26.415	27.1026	27.4021	26.0865	26.6646	26.679	26.3247	26.7889	26.7431	26.5336	26.041	26.463
ATHmiR167c	ND	36.0794	ND	ND	ND	ND	ND	ND	ND	ND	36.239	ND	ND	ND	ND	34.2811	35.6648	33.9026	34.5531	ND	35.5158	ND	ND	ND	ND	ND	ND	ND	ND	ND
ATHmiR167d	29.5481	29.0402	28.2891	25.2036	25.6577	24.7703	29.3178	27.9583	27.1795	26.6966	26.954	27.004	24.947	24.6314	25.4053	28.8367	28.1283	28.555	25.7922	26.325	25.9536	23.3608	24.7909	24.927	27.1613	26.5406	27.2068	26.5086	27.1463	25.947
ATHmiR168a	27.7153	27.5877	27.3283	28.1303	28.6754	27.6797	28.9605	27.8643	28.2148	28.5931	27.7851	28.4924	28.1674	27.758	28.4382	28.1757	28.3614	28.0539	27.0059	27.5405	27.7545	26.5605	27.7743	27.608	27.783	27.7231	28.2697	27.6663	27.4407	27.6109
ATHmiR168b	32.4828	33.3229	32.804	33.5371	32.8149	33.1118	32.5262	33.0433	32.4581	33.7312	34.4051	32.8978	32.5335	32.8721	32.5432	31.7347	32.1273	31.8159	31.7593	31.6737	30.9494	30.8121	31.6566	31.7563	33.2337	36.1116	32.9721	33.4557	32.9347	32.3004
ATHmiR169a	27.248	26.8752	26.1918	27.0141	27.3433	26.8063	27.705	26.8144	26.9226	27.2495	27.1265	26.9727	26.8839	26.6621	27.2529	29.2706	27.8373	31.378	27.2407	27.3527	27.9816	26.3019	27.1696	26.9697	26.7657	26.8581	27.5867	27.3318	26.9202	26.872
ATHmiR169b	35.1868	34.3814	ND	ND	ND	ND	ND	ND	ND	ND	ND	ND	ND	ND	ND	ND	ND	ND	ND	ND	ND	ND	35.1012	ND	ND	ND	ND	35.4206	33.8419	ND
ATHmiR169c	36.9361	ND	34.8856	37.3311	35.5512	35.7882	35.4865	35.438	35.5384	37.7135	35.8889	36.6447	35.9411	35.4681	35.4855	34.7486	35.8975	ND	36.4925	37.6264	35.8193	36.1722	35.8085	35.7487	35.383	35.5766	34.5507	37.6838	37.5692	37.1624
ATHmiR169d	33.1311	34.4853	32.3162	31.6496	31.5695	32.1138	34.2231	33.8517	32.375	31.6534	31.9707	31.9286	31.894	30.7031	32.2493	35.6408	33.8073	36.6701	32.7789	32.7991	33.6221	32.1051	32.732	31.9549	32.3377	32.7694	33.8814	32.3554	31.8232	30.6467
ATHmiR169e	32.6694	33.5097	32.8578	31.6571	34.8685	31.5282	33.8496	33.8798	31.8179	32.5783	32.2363	32.4981	32.5709	31.6191	32.4713	38.6111	ND	ND	32.5952	33.2982	33.1843	31.4875	32.0208	33.9363	32.1605	34.8847	32.714	32.5759	32.5698	33.1058
ATHmiR169f	30.5807	31.1015	32.1134	39.0025	34.7181	32.8736	34.4258	31.0039	31.4777	32.1107	30.8791	31.6748	32.1885	31.7555	34.354	32.8767	31.1916	32.4242	30.8913	30.5654	32.2288	33.797	32.9131	ND	32.517	30.8727	34.2908	31.6923	31.4335	30.5849
ATHmiR169h	29.3462	29.9514	30.5669	30.722	31.3091	30.7392	32.2086	30.5549	30.2641	29.9173	28.9937	30.8564	30.3782	29.9824	30.5397	31.9708	30.7326	31.7725	30.6971	29.8871	31.6157	30.272	31.2963	30.925	30.3373	30.2274	31.3111	29.8763	29.7682	30.0286
ATHmiR169i	30.565	31.0776	29.837	29.8729	29.7865	29.592	30.5057	29.7439	29.6536	29.7951	29.676	29.2223	28.8218	28.8435	28.951	31.7528	29.9046	32.1088	29.7344	29.4115	30.6071	29.5779	29.7392	29.6376	29.8664	30.7004	30.8745	30.47	29.4663	29.7893
ATHmiR169j	30.9729	32.3924	31.8795	31.0558	30.5265	31.2464	30.9498	29.5962	29.7351	30.4089	29.8355	29.9131	29.3381	29.7144	29.9838	31.7376	30.2607	32.6241	30.3763	29.7271	30.6454	28.8219	30.9054	30.3825	30.2591	31.1486	31.8663	30.0468	29.6852	30.0967
ATHmiR169k	28.7451	29.4102	29.3454	28.5109	29.1073	27.5847	29.5658	28.2919	27.9762	28.7012	28.5024	28.689	27.5376	28.1391	28.6426	30.4234	28.779	33.1941	28.9276	28.5817	29.9568	28.4295	28.6849	27.9597	28.4962	29.1826	30.5976	28.9536	28.0784	29.3331
ATHmiR169l	27.6531	28.2806	28.5025	28.1063	28.5442	28.0824	28.9414	27.7594	28.0375	28.7694	28.2694	28.1417	27.8446	27.9114	28.512	30.0695	28.4145	30.6567	28.7456	27.9874	29.1113	27.9544	28.2699	28.1616	28.3501	29.1542	30.2593	28.8723	27.936	28.466
ATHmiR169m	38.4208	37.9813	ND	35.4815	36.2081	37.2953	32.95	31.5106	32.0283	34.5909	33.9633	34.7793	31.6001	29.2422	31.5893	33.8345	32.3252	37.5512	32.789	31.7339	33.3091	30.1752	34.747	31.2879	32.1612	33.1315	33.7377	36.0273	31.0309	34.6506
ATHmiR169n	29.8281	29.9742	30.5235	30.5107	31.0068	30.1089	31.355	29.9418	30.1924	30.7492	30.6126	30.8906	30.6322	30.2088	31.3602	31.7427	30.8904	32.2078	31.1623	30.2274	31.2103	30.4602	31.0467	30.6075	30.8854	31.8562	32.8863	31.2347	30.8251	31.153
ATHmiR170	30.4654	30.1727	30.4759	30.5499	30.6661	30.5005	31.4905	30.4549	30.5151	30.1039	29.7679	30.9014	30.5615	30.8083	31.0899	31.2573	30.8229	32.3494	29.799	30.0016	30.5324	31.5778	30.5714	30.2864	29.7598	29.9476	30.1061	30.5078	30.357	30.1482
ATHmiR171a	29.7902	30.2681	30.1786	31.8245	31.8034	31.1114	31.4823	30.8976	31.4716	31.8995	31.3807	31.862	30.9335	31.3509	31.7276	32.4473	31.4193	33.6173	30.8492	31.0833	31.4479	31.8682	31.2126	30.761	31.4054	30.7926	31.3605	31.43	31.0602	31.6272
ATHmiR171b	28.6718	28.4378	28.7797	29.5259	29.9334	29.0547	29.8688	28.8969	29.3855	29.1845	29.4572	29.8353	29.4648	29.0139	29.9859	31.6338	30.5982	32.196	28.4049	29.1095	29.7241	30.2183	29.4115	28.8669	28.9609	29.2331	29.3773	28.412	29.0903	28.4867
ATHmiR171c	31.7791	30.5414	31.2084	31.7434	33.2325	32.1047	32.5152	31.3194	31.6916	32.143	32.3796	33.939	30.7975	31.007	31.6828	32.4354	32.2365	32.5342	30.6427	31.3635	31.8272	31.8522	31.9032	30.5207	31.4243	31.6599	31.9514	31.6023	31.1791	31.3986
ATHmiR172a	29.9427	29.923	30.2674	30.7677	32.967	29.9763	32.0077	31.0916	31.2352	30.9964	31.1891	31.9489	31.2502	30.4438	31.2079	29.3352	29.8702	29.327	30.1252	29.9402	30.4825	30.328	31.4158	30.6367	30.4898	30.8805	31.894	30.481	30.2254	30.7186
ATHmiR172b	27.5809	27.8532	27.7964	28.2858	28.9964	27.7883	29.5754	27.9463	28.7953	28.3809	27.8583	28.2855	27.937	27.7761	28.4601	28.1982	28.636	29.2219	25.9657	26.6416	27.0726	27.792	28.2368	27.7838	27.9879	28.3979	28.7759	27.5829	27.4607	27.7691
ATHmiR172c	ND	ND	ND	ND	ND	ND	ND	ND	ND	ND	ND	ND	ND	ND	ND	ND	ND	ND	ND	ND	ND	ND	ND	ND	ND	ND	ND	ND	ND	ND
ATHmiR172d	ND	ND	ND	ND	ND	ND	ND	ND	ND	ND	ND	ND	ND	ND	ND	ND	ND	ND	ND	ND	ND	ND	ND	ND	ND	ND	ND	ND	ND	ND
ATHmiR172e	33.0926	33.78	33.6424	34.0078	ND	34.263	33.9244	33.8079	34.4952	35.0224	33.1294	33.3019	34.5924	34.9479	34.2855	32.1736	33.2072	31.9121	35.6082	34.1413	33.2037	32.7809	33.1249	33.7851	36.4442	33.2725	36.3018	34.6413	34.5074	34.8484
ATHmiR173	30.4753	31.3159	30.3292	30.9029	31.5043	30.617	31.4906	30.1413	30.5359	32.3018	30.9604	32.1645	31.2402	30.5118	30.7624	31.5532	30.7009	31.8104	30.2943	30.365	31.7522	30.2455	30.5215	31.1806	30.5583	30.3465	30.7863	30.6319	31.2861	30.9967
ATHmiR2111a	ND	ND	ND	ND	ND	ND	ND	ND	ND	ND	ND	ND	ND	ND	ND	ND	ND	ND	ND	ND	ND	ND	ND	ND	ND	ND	ND	ND	ND	ND
ATHmiR2111b	ND	ND	ND	ND	34.976	34.8214	37.3773	ND	36.4045	34.9835	39.5585	ND	36.6229	39.2711	38.3445	35.0749	ND	ND	34.0781	ND	39.4026	39.6099	ND	ND	36.5509	34.9981	34.663	ND	ND	ND
ATHmiR319a	ND	ND	ND	ND	39.7182	ND	ND	ND	ND	ND	ND	ND	ND	ND	33.3779	ND	ND	ND	ND	ND	ND	32.6358	ND	34.4265	ND	35.4967	ND	35.584	ND	ND
ATHmiR319b	36.0172	33.196	34.22	ND	33.7045	33.2811	ND	34.1829	34.7077	ND	35.3419	35.8706	33.7501	33.1459	34.2816	ND	33.6875	36.4238	35.6276	32.8612	ND	32.7733	34.7107	34.8555	34.6453	33.7962	35.3618	35.4205	36.7857	36.4939
ATHmiR319c	32.4766	32.8725	32.9156	33.8502	33.9759	33.4107	34.0687	32.85	33.5038	33.9538	33.6195	35.1848	33.4822	33.8514	ND	35.2803	34.7783	33.3173	33.2153	33.828	33.8265	35.1053	33.4738	33.2211	ND	32.8823	33.5934	35.7076	32.8612	33.2562
ATHmiR390a	39.7774	38.4388	38.4842	39.3553	ND	39.4363	39.9457	39.6702	39.1478	ND	39.9091	ND	39.8063	39.2935	ND	39.2219	ND	ND	ND	39.3576	ND	38.3467	ND	39.0032	38.9367	38.4205	39.1271	37.8506	39.8315	39.8888
ATHmiR390b	30.5418	30.6284	30.6575	31.4309	31.8187	31.8338	32.6426	31.2019	32.0045	32.1267	31.7753	32.8391	31.5037	30.9263	32.1663	34.1792	32.852	34.641	31.3528	31.8251	32.4007	32.1831	32.8405	31.4576	31.4671	32.3964	31.7426	31.8116	33.2936	32.7002
ATHmiR391	32.8806	31.3127	31.3798	34.112	33.0802	31.9383	32.447	30.9641	34.4154	33.131	32.2214	32.5628	33.0105	33.1394	32.7133	30.5771	31.7667	30.4404	29.2461	30.8595	30.2953	32.5838	31.4467	32.3838	29.9525	30.8833	31.838	30.6756	29.3383	30.5975
ATHmiR393a	30.6406	30.6125	29.9727	32.0232	31.4413	31.5089	32.5662	31.2022	31.378	30.6902	30.9723	33.604	30.9149	31.6044	31.7179	32.3261	31.8549	32.109	29.7283	30.5183	30.7594	32.1485	30.9297	31.0753	31.4943	31.7121	31.6907	30.6216	30.5425	30.2802
ATHmiR393b	33.6032	31.3754	31.5845	30.4177	29.9269	29.5013	31.6639	30.9948	31.1237	31.6149	31.5471	33.0245	30.0733	30.0818	30.7995	32.7438	32.1845	33.3994	30.5989	31.1244	32.047	29.3517	29.5824	30.55	30.6626	31.0776	30.698	31.7735	31.8854	31.7295
ATHmiR394a	36.4066	36.3203	35.5186	37.7979	36.3986	34.5719	ND	34.8076	36.2236	35.5409	35.7617	37.1838	34.7023	34.7277	35.61	ND	37.119	36.7152	36.8079	34.6068	35.463	35.6486	34.9563	34.8755	37.6303	34.9683	35.4962	36.3942	36.769	38.1759
ATHmiR394b	28.2886	28.7011	28.7587	29.2184	29.7233	28.9627	30.6073	28.8742	28.9289	29.8523	29.0817	29.7392	29.2795	28.8449	29.4569	31.2126	30.4304	31.4995	29.1229	29.7276	29.4547	28.3119	29.818	29.4003	28.8976	28.848	29.1443	29.2113	29.1561	28.9975
ATHmiR395a	32.8211	32.437	32.3734	ND	38.8471	33.7777	34.2916	32.2776	32.5513	32.7676	32.8758	32.8138	34.5502	33.3059	34.5248	37.9456	34.3395	32.5521	32.1535	31.977	34.76	33.4324	34.4071	34.3563	33.0976	32.5041	32.9551	32.6139	34.6521	33.0263
ATHmiR395b	32.1886	32.1819	32.1603	32.864	33.251	32.3538	31.9409	33.2257	31.8256	34.2365	32.8815	33.2188	33.2172	32.0358	32.8954	31.5351	32.7237	31.9665	32.049	28.8235	29.826	32.5039	32.9924	31.691	32.3456	33.0011	32.9484	34.5356	32.9445	34.642
ATHmiR395c	34.3338	33.9348	33.0083	34.498	34.2153	35.145	34.1915	33.0162	34.3416	34.0655	32.9115	33.3922	33.6786	34.2798	33.94	31.6391	32.0377	31.4254	31.4557	28.966	30.0697	32.872	32.9646	34.0954	34.5993	34.3821	33.0584	33.1153	34.0533	32.4941
ATHmiR395d	ND	36.4041	ND	39.5907	ND	ND	ND	ND	ND	ND	ND	38.3714	ND	34.8183	ND	38.0886	34.9547	33.6193	34.6907	38.4364	39.2216	33.2332	ND	39.9443	ND	ND	39.2619	ND	39.1098	ND
ATHmiR395e	35.5261	33.7834	33.5331	ND	35.8494	ND	ND	34.7535	ND	35.3625	39.3667	ND	38.7125	ND	ND	33.7007	33.7675	33.0092	34.0747	31.1303	35.5672	35.4176	ND	ND	ND	37.5969	34.5238	35.1963	ND	35.1763
ATHmiR395f	ND	ND	34.3468	38.1279	ND	ND	ND	ND	ND	ND	35.2159	34.7617	ND	ND	ND	ND	ND	ND	33.0693	ND	ND	ND	ND	ND	38.0947	ND	ND	ND	34.1087	ND
ATHmiR396a	30.8659	30.3081	29.3305	29.032	29.3653	30.1239	30.8894	30.53	30.0075	29.4846	28.8089	30.0751	29.6263	29.4563	29.4389	31.1828	30.1743	30.0867	27.2843	28.2815	29.1896	29.3264	29.9682	29.231	29.8195	30.7917	30.5223	29.9383	29.4512	29.3361
ATHmiR396b	36.6702	36.1853	34.9541	33.0801	35.634	36.3208	36.6543	35.5212	35.8998	34.9283	34.5798	36.2296	33.6223	33.1773	34.4272	38.2929	35.4398	39.4889	31.1636	34.115	36.2248	31.3752	34.3342	34.3747	34.2138	35.9635	35.0372	35.898	34.8466	34.6724
ATHmiR397a	32.5093	32.7221	34.6847	34.531	34.1631	32.7292	34.6452	33.319	33.5351	33.5301	33.6833	33.4559	33.1686	35.058	33.6458	33.7773	31.647	32.3574	29.7152	30.7084	31.0502	33.6128	34.9395	ND	33.887	32.6557	33.4058	34.2648	34.6587	32.7203
ATHmiR397b	ND	ND	ND	ND	ND	39.8919	ND	ND	ND	ND	ND	ND	ND	ND	ND	ND	ND	34.3526	ND	39.1039	ND	ND	ND	ND	ND	37.9294	37.8587	ND	ND	ND
ATHmiR398a	36.7029	32.4988	31.9024	36.3601	36.6417	39.2402	ND	29.8948	32.34	32.1851	29.8848	28.3854	33.4711	32.2571	36.3906	23.4629	23.6557	23.1926	22.6725	23.1594	23.7287	35.7327	33.0512	32.3158	29.3501	28.4675	27.803	30.2481	28.9476	29.1953
ATHmiR398b	28.4129	27.0303	27.429	28.507	29.5731	29.0264	30.6111	28.367	27.9583	29.2779	29.4393	26.7171	28.5413	27.6934	28.0552	28.6588	26.8819	27.6271	24.2116	25.0616	25.1693	28.8589	28.4978	28.4646	30.4038	31.2482	31.1489	31.5086	30.6048	31.4772
ATHmiR398c	29.0413	27.4351	27.8811	29.0187	30.1787	29.2409	30.773	28.8545	28.2215	30.0194	30.2769	27.2499	28.9412	27.8774	28.0599	29.0794	27.011	27.9659	24.4392	25.2188	25.1033	29.0734	28.7951	28.8519	30.7492	31.8424	31.87	31.8611	31.0282	32.0715
ATHmiR399a	ND	34.3888	34.8787	ND	ND	ND	ND	ND	34.6965	ND	ND	ND	ND	34.5531	ND	ND	ND	34.6161	ND	34.721	ND	ND	ND	32.7476	ND	ND	33.3143	ND	34.7532	ND
ATHmiR399b	ND	ND	ND	ND	ND	ND	ND	ND	ND	ND	37.8552	39.5352	ND	39.6765	39.2442	ND	ND	ND	ND	ND	ND	ND	ND	ND	39.4249	ND	ND	ND	ND	ND
ATHmiR399c	33.3011	32.1601	32.1756	33.2547	33.8044	33.6512	34.4276	34.1603	33.291	34.5136	31.9437	34.3066	33.1459	33.6112	34.7399	33.418	33.6891	35.6617	33.1119	32.8781	32.3537	34.1739	33.3077	33.4151	33.6803	32.4273	32.9809	32.9715	31.3771	32.2154
ATHmiR399d	ND	ND	ND	ND	ND	ND	ND	ND	ND	ND	ND	ND	36.3527	ND	ND	ND	ND	34.3778	ND	ND	ND	ND	ND	ND	ND	ND	ND	ND	ND	ND
ATHmiR399e	38.1605	38.0716	39.9564	39.2569	ND	ND	ND	ND	ND	37.4778	37.0134	ND	39.539	ND	ND	ND	ND	ND	ND	39.4658	38.6093	ND	ND	ND	ND	ND	ND	ND	ND	ND
ATHmiR399f	ND	ND	38.5544	38.6491	35.7068	39.6411	38.4233	39.9567	ND	ND	ND	ND	39.1144	ND	ND	ND	ND	ND	ND	ND	ND	ND	ND	ND	ND	ND	39.5646	ND	39.7706	ND
ATHmiR400	28.8747	29.1087	29.2998	30.5454	30.6413	29.5834	31.1385	30.1792	30.4556	30.2306	29.9255	31.1349	29.9396	30.263	30.3896	31.6029	30.5256	30.8262	29.3736	29.6372	29.6498	31.6084	29.6712	30.0905	30.1541	30.2683	30.6681	29.9874	30.1188	29.632
ATHmiR401.2	34.9181	34.2184	33.5565	ND	ND	34.4469	ND	34.5161	34.1245	33.7262	ND	38.038	36.4414	33.4315	ND	35.2093	34.507	32.2818	35.8616	33.5804	34.4317	35.5692	34.8666	36.8661	36.2389	ND	ND	36.989	39.9866	33.3224
ATHmiR402	29.2679	29.4623	29.2624	29.7819	29.5289	29.2633	31.0033	30.8178	29.8503	30.3751	29.9708	31.1508	29.682	29.7237	30.3426	30.1226	30.3387	30.3186	29.2806	29.6381	29.8043	29.9563	28.8915	30.4394	30.2362	29.9543	29.967	29.9611	30.1603	30.5781
ATHmiR403	28.9005	28.5766	28.9136	29.2487	29.3872	28.659	30.3273	28.9328	29.6302	29.7497	29.0967	29.3893	28.6556	28.6644	29.2739	28.4484	29.0008	28.7944	27.3409	27.8078	27.89	28.2705	28.4325	28.848	29.3844	29.4601	29.4819	28.7112	28.4543	28.2477
ATHmiR404.2	39.6943	ND	ND	ND	38.5308	ND	ND	ND	ND	ND	39.4533	37.1468	ND	ND	ND	ND	39.5097	ND	36.1365	38.3211	38.0307	ND	ND	ND	ND	ND	ND	ND	38.2533	ND
ATHmiR405a2	ND	ND	36.4003	ND	ND	ND	ND	ND	ND	ND	ND	ND	ND	29.9948	36.4329	ND	ND	36.9717	ND	37.3532	ND	35.2589	36.0281	ND	ND	ND	ND	ND	ND	38.0133
ATHmiR405b2	38.839	34.8831	36.3297	37.2572	39.2354	36.7587	37.0272	36.3654	37.1778	35.7886	34.2609	34.5557	34.6773	38.1462	39.7261	34.6273	35.7651	33.9502	37.6537	37.143	35.8139	37.3717	38.4095	36.9624	34.3598	35.8529	34.6207	36.3919	36.5042	35.416
ATHmiR405d2	37.7022	ND	ND	34.2517	36.5785	ND	ND	37.992	ND	ND	36.1843	39.0366	34.1716	ND	ND	ND	ND	ND	ND	ND	39.338	39.5855	36.9017	ND	37.1574	39.8173	39.1807	36.957	ND	ND
ATHmiR407.2	ND	ND	ND	ND	ND	ND	ND	ND	ND	ND	ND	ND	ND	ND	ND	ND	ND	ND	ND	ND	ND	ND	ND	ND	ND	ND	ND	ND	ND	ND
ATHmiR408	26.3711	25.9818	26.2097	26.7818	26.7574	26.5122	27.8529	26.7198	26.5098	27.7012	27.0042	26.8994	26.5864	26.2907	26.5854	25.6025	26.4294	26.225	25.3304	26.139	25.7949	27.8684	26.4012	26.2284	26.4562	26.6167	26.9064	26.9821	26.6321	26.6739
ATHmiR413	32.9799	32.5709	33.7436	32.8155	32.395	32.0868	35.5741	33.1933	32.6234	35.5052	32.7962	33.6589	32.6438	32.774	32.7686	32.2481	32.2872	33.0905	31.6034	32.276	31.9981	33.4847	33.224	32.0904	33.1372	32.7412	33.2582	32.8084	32.3248	32.8052
ATHmiR414	20.5928	20.6045	20.5385	21.8623	21.8191	21.5424	21.8911	20.8837	20.966	21.1787	20.6536	21.2246	21.3727	21.5149	21.9971	22.4706	21.993	22.8525	20.5373	20.8625	21.4423	23.5362	21.6709	21.3052	20.7334	21.3603	21.1916	20.7283	20.6685	20.7115
ATHmiR415	26.9836	27.2362	27.3296	27.1169	26.7107	26.1642	28.7226	27.2269	27.8317	27.6846	27.2279	27.3754	26.5512	25.9542	26.3441	29.1572	28.8353	29.8897	26.6098	27.3501	27.4022	26.2204	26.6743	26.6496	27.2965	27.2037	27.3079	27.264	26.7871	27.3726
ATHmiR416.2	ND	34.6749	ND	ND	ND	ND	33.6816	ND	ND	ND	ND	35.3835	33.3517	35.8809	33.5407	ND	ND	32.949	ND	39.1195	ND	ND	ND	ND	ND	ND	ND	ND	ND	34.585
ATHmiR417.2	ND	ND	ND	ND	ND	ND	ND	ND	ND	ND	ND	ND	ND	ND	ND	ND	ND	35.4443	ND	ND	ND	35.1549	ND	ND	ND	ND	ND	ND	ND	ND
ATHmiR418	34.3881	ND	ND	33.9241	ND	34.7047	ND	34.6598	ND	34.9661	34.0032	ND	ND	33.9481	34.8385	ND	34.807	33.3993	33.9986	ND	ND	ND	34.8049	ND	34.8146	33.427	34.8058	34.7261	34.7575	34.9113
ATHmiR419	28.084	27.9609	28.1621	28.5296	28.6602	27.78	29.7895	27.902	28.2262	28.7091	28.1939	28.7636	28.7108	28.9225	28.7291	26.7638	27.8977	27.0921	27.3693	27.612	27.0516	27.2645	28.1641	28.6591	28.5544	28.3959	28.4655	28.1149	27.5873	27.9658
ATHmiR420	31.5145	31.1916	31.515	32.8226	32.5491	31.4254	32.8592	32.6522	31.409	31.856	31.8327	32.362	31.2934	32.0609	32.2417	32.39	32.1369	33.1101	32.1592	31.421	32.3376	30.5538	32.3862	31.3804	32.3036	31.6249	31.9597	31.5409	31.1619	31.6906
ATHmiR426	35.3419	34.1022	33.5598	33.8135	33.7888	ND	ND	33.3399	ND	35.2375	34.7136	34.9809	ND	ND	33.9088	ND	33.5991	ND	ND	ND	ND	33.5147	33.8275	34.9521	33.3591	34.8239	34.8723	ND	ND	33.805
ATHmiR447a	27.0842	26.7415	27.1166	27.8962	28.156	27.5927	29.7682	27.5774	28.0058	27.7022	27.6859	29.0125	27.7632	27.7533	28.4588	27.7767	28.2941	27.9721	26.7196	27.1229	27.4844	26.8224	28.016	27.7836	27.1951	27.4997	27.9098	27.3584	27.2671	26.9845
ATHmiR447b	27.101	26.7666	27.0044	28.2326	27.8548	27.5529	29.668	27.5592	27.8619	28.1232	27.6031	28.9998	27.5576	27.4456	28.4974	28.0833	28.492	28.0772	26.856	27.2577	27.4017	28.8657	27.8876	27.7981	27.2612	27.6055	27.5536	27.5867	27.2613	27.3526
ATHmiR447c	ND	33.0025	33.1532	ND	ND	33.5856	ND	32.9584	ND	39.043	34.5425	ND	ND	ND	ND	27.6964	29.7807	28.0065	30.1856	30.3308	28.9934	34.9657	34.4248	34.7825	34.6476	ND	34.5444	ND	32.4604	34.4895
ATHmiR472	29.2733	29.6224	29.0408	29.4595	29.3649	29.346	32.6713	29.8996	29.5931	29.614	29.4633	30.4838	29.3448	29.2174	30.2468	28.9111	30.3123	29.4499	28.7421	29.2237	29.2301	31.0843	29.0187	29.1238	29.9755	29.7051	29.2988	29.611	28.9666	29.3899
ATHmiR771	36.8478	34.3322	34.748	37.5515	35.7523	33.169	36.8393	36.1822	34.2786	35.6522	35.5134	34.2768	35.7435	34.7565	35.6011	33.7156	33.4814	33.511	32.9851	35.8272	34.7155	38.4096	34.3596	35.9763	35.9882	37.4218	35.9736	33.541	34.7105	34.9609
ATHmiR773	33.5314	32.46	33.3534	33.8243	33.9166	32.8424	34.4375	32.8885	33.3188	ND	33.4805	34.1251	35.2536	33.3276	33.0305	33.0015	32.8264	33.0164	32.4436	32.7469	33.9275	34.3095	35.0961	32.5661	32.7003	33.3184	35.2618	34.1853	34.9411	35.2161
ATHmiR774	ND	39.576	37.4065	39.0426	36.7263	38.4314	ND	ND	39.4765	36.8038	ND	36.7332	36.5422	38.7255	ND	37.9224	35.4526	36.5865	38.8483	38.6995	37.7988	39.3287	38.2805	34.4393	ND	37.8521	ND	35.4923	39.5151	ND
ATHmiR775	26.4627	25.8077	25.7383	26.3881	26.0668	25.7108	26.9433	25.5217	25.6526	27.3006	26.6127	26.4737	26.1454	25.5719	25.7814	28.0213	27.1913	28.8205	25.3679	25.5228	26.1775	27.2569	25.6929	25.5127	25.9921	26.134	26.5313	26.1124	25.8229	25.9082
ATHmiR776	ND	ND	ND	ND	ND	ND	ND	ND	ND	ND	ND	ND	ND	ND	ND	ND	ND	ND	ND	ND	ND	ND	ND	ND	ND	ND	ND	ND	ND	ND
ATHmiR777	35.1578	34.1882	34.4975	35.8868	ND	35.3672	36.353	35.2245	36.3623	36.8213	36.7405	36.0127	35.0675	36.3639	35.2435	33.15	34.7622	34.1848	35.7362	33.9287	34.3802	34.7891	36.6583	35.5716	35.0739	38.2788	ND	34.5855	33.7082	34.6122
ATHmiR778	ND	ND	ND	ND	ND	ND	ND	ND	ND	ND	ND	ND	ND	ND	ND	ND	39.6407	36.7529	ND	ND	ND	ND	ND	ND	ND	ND	ND	ND	ND	ND
ATHmiR779	26.7816	26.2718	26.5959	27.2179	27.3151	26.7714	28.1173	26.845	27.5271	28.3387	27.7213	27.6944	26.9095	26.5615	27.497	28.1991	27.8909	28.524	26.5448	26.9772	27.3792	27.4476	26.8974	26.8801	27.3521	27.5379	27.9106	27.5162	26.8578	27.1704
ATHmiR780	ND	ND	ND	ND	ND	ND	ND	ND	ND	ND	ND	39.6107	ND	ND	ND	ND	ND	33.802	ND	ND	ND	ND	ND	ND	ND	ND	ND	ND	ND	ND
ATHmiR781	32.8555	31.7546	33.3851	33.6969	32.9382	31.2607	32.8866	31.8229	31.6263	34.3669	32.1963	32.9591	31.6397	32.1328	32.4487	31.3627	31.8938	30.6598	31.6528	32.3605	31.4086	33.7055	32.7897	32.6701	32.424	32.4862	32.1116	33.0565	31.4298	32.9673
ATHmiR782	31.3799	30.2887	30.3994	33.6766	31.7844	31.3255	32.9599	30.8064	31.4321	31.0377	30.7817	31.8448	31.1624	31.3417	32.3768	29.9038	31.178	29.7023	29.5708	30.3649	30.5317	33.2357	31.9748	31.2992	30.9735	30.9847	32.1703	30.8047	30.1591	30.4464
ATHmiR783.2	35.4959	ND	ND	38.1707	ND	ND	ND	ND	ND	ND	ND	ND	38.531	ND	ND	ND	36.454	ND	ND	ND	39.9536	ND	ND	ND	ND	ND	ND	ND	ND	ND
ATHmiR822	27.288	27.3524	27.4114	28.7444	28.8319	28.1614	28.5778	28.0926	28.1953	28.7406	28.4576	28.4671	28.1777	28.4234	28.5714	29.7188	29.2361	30.3027	27.6589	28.2404	28.5956	29.9584	29.1697	28.2806	28.2114	28.6902	28.9601	28.1754	28.1357	28.0985
ATHmiR823	31.2664	31.6273	31.0934	32.3867	32.3322	32.2737	32.7747	30.9515	31.6616	33.7285	32.1203	32.5039	31.9677	31.3791	31.8494	32.8963	32.2719	32.2693	31.4673	30.9406	31.6811	31.5611	32.1695	30.9933	31.8608	32.4178	32.9827	32.4541	31.0913	32.4449
ATHmiR824	26.676	27.1204	26.9589	28.3687	28.2362	27.7023	29.2467	27.5862	27.6792	27.6391	27.333	28.0634	27.3148	27.8575	28.49	27.073	27.2969	27.2475	26.9473	27.1769	27.1406	29.9434	27.6621	27.784	27.4749	28.2308	27.3059	27.5916	27.3199	27.2919
ATHmiR825	29.2705	29.12	27.8924	27.3859	28.1845	26.5684	30.1939	28.8004	28.3328	27.9393	27.9607	28.3364	27.1348	27.1776	27.5567	30.3709	29.6956	31.5041	26.9853	27.5789	28.0522	28.2717	27.4586	26.8678	28.0427	27.7623	28.4355	27.1285	27.248	27.3305
ATHmiR826	26.8025	26.8865	25.972	25.6038	25.9665	24.9701	26.8141	26.1831	25.894	25.6899	25.5512	25.7638	25.8547	26.1376	26.224	32.2134	31.5748	32.2238	27.6896	28.0963	27.7485	25.4914	25.3523	25.1192	26.5771	26.5981	26.7055	25.2243	24.991	25.271
ATHmiR827	30.2391	30.434	30.1262	33.6495	32.3919	31.695	32.7257	31.597	31.7782	34.6815	32.3729	32.9451	32.1193	31.6237	34.5719	30.845	31.1343	32.6572	29.2919	31.8655	30.8816	34.848	32.6491	32.7636	31.4117	32.3353	33.0869	31.2185	31.3485	32.0579
ATHmiR828.2	31.5358	30.9299	29.3916	30.2412	30.6044	30.0343	31.9737	30.7685	30.9131	30.4582	29.8418	30.003	30.2046	30.8174	30.2557	29.5307	30.4891	30.1543	29.323	29.4648	28.8436	30.4022	30.3787	29.4801	30.1272	29.6922	30.0145	29.6259	29.6346	30.0049
ATHmiR829	ND	ND	35.1757	ND	ND	ND	ND	ND	ND	ND	ND	ND	ND	ND	ND	ND	ND	34.7681	39.4925	ND	ND	ND	ND	ND	ND	ND	ND	ND	ND	ND
ATHmiR830	28.2385	28.7059	28.4875	29.1339	29.8288	29.1423	31.532	29.4779	29.8611	29.5662	29.1475	30.011	28.8834	28.989	29.9327	30.1478	30.7543	29.9576	28.5947	29.2148	29.5985	28.8712	28.973	28.9777	29.412	29.1581	29.6209	29.334	28.7322	28.943
ATHmiR831	37.9118	ND	ND	ND	ND	ND	ND	35.685	ND	ND	36.9025	38.5935	36.7588	35.5394	ND	39.0508	34.8213	34.0311	36.8284	35.9181	34.4076	ND	ND	33.9625	ND	39.2382	ND	39.058	34.345	ND
ATHmiR832	38.6406	ND	ND	37.3023	ND	39.5671	ND	39.8975	ND	ND	ND	36.9521	ND	ND	ND	ND	ND	35.1956	ND	ND	ND	39.93	34.6904	ND	39.9025	38.0425	ND	ND	38.9273	ND
ATHmiR833	ND	ND	ND	ND	ND	ND	ND	ND	ND	ND	ND	ND	ND	ND	ND	ND	ND	ND	ND	ND	ND	ND	ND	ND	ND	ND	ND	ND	ND	ND
ATHmiR834	27.9207	27.9203	27.5902	28.322	27.6486	27.4786	28.4485	27.8427	27.5999	29.2298	28.4831	28.2797	27.6635	27.8407	27.3683	28.4643	27.5447	28.3624	27.918	28.5006	28.3101	28.8266	27.6335	27.9065	27.8859	28.2516	28.0362	28.4978	27.8531	28.3808
ATHmiR835	26.6717	26.7069	26.7477	26.8559	27.2115	26.8097	27.7968	26.936	27.1677	27.7079	27.2567	27.4224	26.8309	26.9216	27.0408	26.6156	26.9748	26.7214	26.1038	26.8572	26.6405	27.0265	27.341	27.1548	27.1135	26.9633	27.2169	27.1417	26.8355	27.0699
ATHmiR836	35.9442	ND	39.3533	39.3346	36.0873	ND	ND	36.5799	ND	ND	34.919	35.5977	34.8835	34.8325	ND	ND	ND	ND	ND	ND	38.0052	ND	ND	ND	ND	34.9136	ND	ND	ND	ND
ATHmiR838	25.9838	26.2347	26.3135	26.4774	26.8481	25.8929	29.1945	26.4363	26.6266	26.558	26.7317	27.2523	26.4847	26.411	28.1135	25.9801	27.7593	26.5314	25.0966	25.7281	25.9011	26.01	27.1651	26.2934	26.6487	26.5693	27.0004	26.0014	25.9919	26.1097
ATHmiR839	ND	35.6908	35.7909	ND	ND	39.8222	ND	ND	ND	ND	39.973	35.3228	ND	ND	35.7338	37.009	ND	ND	37.3987	ND	ND	ND	36.4968	ND	36.2594	36.101	36.8134	ND	ND	35.1562
ATHmiR840	30.3506	30.2154	30.3174	30.3534	30.1925	29.6372	31.7993	31.2151	30.4403	31.2768	31.2044	31.1412	29.7448	29.4277	29.8309	30.6935	30.8186	30.6329	30.2382	30.8813	30.7374	30.1184	29.9782	30.1618	30.5513	30.6175	31.4232	30.6395	30.5191	30.9322
ATHmiR841	32.2766	31.6903	31.8546	30.5373	30.4676	29.961	31.7691	32.1065	30.9863	31.5937	31.9014	31.7292	29.9773	30.2151	30.7202	31.5138	32.1142	32.6911	30.8337	30.7293	31.5386	29.9972	30.2179	30.0799	30.5177	30.6593	31.1853	31.304	31.4928	30.666
ATHmiR843	34.7101	33.083	33.7841	35.1052	35.0021	34.9561	ND	34.4222	ND	34.7642	36.7184	ND	33.7779	33.5923	36.6701	ND	35.7998	34.8282	36.0906	35.6703	35.315	37.8519	ND	34.9529	35.3687	ND	ND	33.1252	33.7086	33.8874
ATHmiR844	29.506	28.7501	29.2856	28.6638	29.8805	28.8514	30.9443	29.9669	29.7449	29.7109	29.4096	29.9279	28.5041	29.042	29.9056	29.8935	30.0519	29.7079	27.8504	28.5556	28.5378	30.6181	29.2668	28.8556	28.8081	29.1192	29.8613	28.5618	29.1452	28.7954
ATHmiR845a	ND	ND	ND	ND	ND	ND	ND	ND	ND	ND	ND	ND	ND	ND	ND	ND	ND	35.2414	ND	ND	ND	ND	ND	ND	ND	ND	ND	ND	ND	ND
ATHmiR846	35.7293	ND	35.992	ND	35.6147	34.3038	ND	ND	ND	ND	35.8224	ND	35.5748	ND	ND	34.2545	ND	34.3537	35.2828	35.6766	35.9504	34.9244	ND	ND	ND	36.3609	ND	ND	35.0731	34.3664
ATHmiR847	34.0857	33.2633	33.343	33.9804	34.0371	33.681	34.8061	33.5327	33.838	33.4735	34.1503	33.6492	32.8183	33.1665	33.0943	29.3856	30.9256	29.9776	31.6269	32.3961	33.4058	34.2006	32.6233	32.9247	34.7065	31.3262	32.5426	31.8006	31.7165	31.2626
ATHmiR848	32.2203	31.3658	31.0031	31.2334	31.9752	31.9094	33.1333	32.1587	32.2617	34.2436	31.9452	32.4569	32.5528	32.1479	32.3289	30.4239	31.6472	31.8187	30.4835	31.0359	30.594	31.6784	31.4182	32.3974	31.7619	31.8628	32.54	31.5037	31.3066	31.8924
ATHmiR849	30.2074	30.6001	30.6773	30.6494	30.8881	29.8836	31.7162	30.7649	30.6905	30.6162	30.4667	30.7725	30.4019	30.0118	30.4697	31.6115	31.7243	32.4473	30.1759	30.4506	31.4479	29.9285	30.9959	29.7693	30.595	30.6461	31.0745	30.319	30.8609	30.9491
ATHmiR850	23.5963	25.8937	20.9616	24.6019	23.9625	16.8122	25.51	24.8903	24.4381	23.5542	23.5566	19.4486	22.6054	23.681	24.3191	22.4375	21.8186	26.104	21.7943	21.8852	21.6281	12.6038	23.6189	20.6868	24.0737	23.806	24.3867	19.5999	23.5577	22.5747
ATHmiR851	34.7133	ND	35.0481	34.48	35.2242	ND	34.2505	ND	35.6505	ND	ND	34.6823	ND	34.5783	ND	33.7116	ND	35.2357	ND	34.7518	ND	ND	ND	ND	ND	ND	34.9817	ND	ND	33.3685
ATHmiR852	ND	37.5555	ND	36.3938	ND	ND	ND	ND	ND	ND	ND	38.4121	ND	36.2764	35.7983	ND	ND	35.1415	ND	ND	ND	ND	ND	37.8913	ND	ND	ND	ND	38.131	38.2649
ATHmiR853	30.3439	30.4482	30.3649	31.2218	31.8799	30.7047	31.9338	31.7652	31.9234	31.6581	32.7025	31.7466	31.4505	31.4709	32.4879	31.7517	31.3843	31.8463	30.3484	30.8327	30.9932	31.2512	31.7094	30.6617	31.9166	30.6836	32.5748	31.8047	32.0641	30.3744
ATHmiR854all	32.2702	33.0175	33.1493	33.8936	32.6996	32.8704	33.5077	34.037	33.4475	32.6695	32.5718	33.8246	34.2368	32.8534	34.0226	33.2439	32.8011	32.7995	28.687	28.3953	29.1652	32.9113	32.2198	33.0692	32.8354	32.6496	33.7397	28.7435	30.1452	28.1413
ATHmiR855	34.1695	35.7822	37.0048	35.4098	35.7541	34.8506	35.6454	ND	ND	36.1264	35.6025	ND	ND	39.3057	ND	ND	ND	33.2419	34.9425	35.9205	ND	ND	ND	34.2102	ND	33.1084	36.7295	39.3293	38.8389	ND
ATHmiR856	34.8569	36.5688	34.4886	35.7735	ND	36.4754	34.5546	35.0197	33.5984	34.3317	ND	ND	34.478	33.7541	34.1167	ND	35.6384	ND	35.2667	ND	ND	35.7412	33.9981	36.136	33.6453	38.5162	34.5406	ND	35.7791	36.4968
ATHmiR857	ND	35.2277	35.0791	35.3197	35.4654	ND	ND	35.1408	ND	ND	ND	34.3816	ND	35.9373	ND	34.1345	32.9641	32.7176	30.1785	31.1025	31.5666	ND	35.4961	ND	ND	ND	ND	ND	ND	ND
ATHmiR858	30.3564	29.7819	30.1707	33.2454	32.9089	31.8033	32.2566	31.137	31.6451	31.8626	31.1037	32.1604	34.0088	32.5378	32.4664	32.7744	32.6758	35.133	30.9039	32.9634	32.8031	32.5847	32.0102	31.872	31.5421	30.908	31.7812	33.2796	31.6129	31.7016
ATHmiR859	ND	37.1684	34.7661	ND	ND	ND	ND	ND	ND	ND	ND	ND	ND	ND	ND	39.2255	ND	ND	ND	ND	ND	35.4344	ND	37.3623	ND	ND	ND	ND	ND	39.1441
ATHmiR860	23.2182	23.2757	23.0539	24.678	24.4847	23.4843	24.343	23.606	24.1157	24.6031	24.1289	24.4958	24.3541	24.2448	24.2946	21.5845	22.4339	22.2701	22.4721	22.8049	22.187	24.8751	24.1608	24.1263	23.721	23.8735	24.2122	23.764	22.8808	23.7041
ATHmiR861	29.9234	31.2192	30.4731	31.7144	31.8553	30.9942	32.6939	30.7364	31.5797	30.5068	31.2745	32.9006	30.9075	31.4156	31.894	31.5667	32.3615	30.4276	29.7966	29.9141	30.4867	31.404	30.709	31.1581	31.6999	31.4264	32.1899	30.542	30.1704	30.3096
ATHmiR862	36.0411	34.996	35.5729	37.4916	36.0117	33.6554	36.5313	36.5361	36.143	38.1455	37.8976	35.3614	36.7023	36.213	36.5558	35.2172	36.7393	ND	35.9541	36.1388	34.0635	33.4716	36.4387	34.4968	36.6082	36.9767	35.5487	35.8451	34.8202	36.1589
ATHmiR863	21.2566	21.1417	21.3263	20.6144	20.8936	20.1651	22.4079	22.051	21.7069	21.5196	21.4504	21.2142	20.195	20.478	20.53	22.702	22.1094	23.4024	20.856	21.1741	21.3426	20.5988	20.4417	20.3365	21.2509	21.0672	21.4172	20.9303	21.197	21.0122
ATHmiR864	30.0114	29.703	29.9028	29.7114	29.7963	29.2254	30.4763	29.7217	29.5442	30.7571	31.1634	30.7822	29.6806	29.9923	30.7605	31.3154	31.7816	32.185	28.642	29.0163	29.4455	29.7365	29.889	29.641	29.7482	29.8096	31.6072	29.3224	28.961	28.8155
ATHmiR865	32.4083	31.569	31.8047	32.6666	32.2866	31.5285	34.1737	32.5189	32.4957	33.6171	32.0693	33.7616	31.947	32.4234	32.0721	33.1593	33.4296	33.8144	30.5973	32.5883	30.9768	31.2394	31.3	32.3862	33.8683	32.0734	32.1629	31.9339	31.138	31.361
ATHmiR867	36.3257	ND	ND	ND	ND	ND	38.0999	ND	ND	ND	ND	ND	ND	ND	ND	ND	ND	35.0747	ND	ND	ND	38.0493	ND	ND	ND	ND	ND	ND	39.2464	39.8562
ATHmiR868	38.437	32.8407	33.8406	34.6215	32.6298	ND	ND	34.8597	34.1823	37.4339	32.9315	35.4385	ND	33.9156	ND	39.9796	34.2765	ND	ND	ND	38.8967	35.2102	ND	36.5657	34.7428	34.8785	ND	34.8856	34.1711	ND
ATHmiR869	39.302	37.3848	ND	ND	36.8876	ND	ND	ND	37.6983	ND	36.3761	ND	ND	36.3564	ND	ND	ND	36.1704	ND	36.9133	ND	ND	ND	ND	ND	ND	ND	ND	39.5888	ND
ATHmiR870	ND	33.5344	33.7645	35.45	37.3227	32.9885	35.4572	34.3352	33.4654	33.8355	36.7283	34.5121	33.6007	33.634	33.7135	33.1576	33.7994	31.9196	33.1092	34.1148	33.4018	34.7679	35.3179	34.0104	37.3947	34.7559	33.8529	34.1353	33.2233	33.8726
ATHmiR886	33.3535	34.2816	34.8739	34.8392	33.5207	32.635	ND	35.0411	35.0801	35.6265	ND	37.6245	33.3716	34.0413	33.0019	34.5668	34.5265	33.9429	33.2119	34.7936	33.1865	32.4614	33.8559	34.613	33.5493	34.9894	34.5016	ND	34.7146	34.8011
ATHmiR887	ND	ND	ND	ND	ND	ND	ND	ND	ND	ND	ND	ND	ND	ND	ND	ND	ND	ND	ND	ND	ND	ND	ND	ND	ND	ND	ND	ND	ND	ND
ATHmiR888	27.927	27.9655	27.7169	29.4162	29.6841	29.2709	29.0371	29.1876	29.0765	28.6414	28.8196	28.7471	ND	29.5059	29.5764	30.4679	30.5202	30.4492	28.4503	28.686	28.7495	30.5978	29.4	29.3266	28.8225	28.7704	29.0832	28.7637	29.1637	28.627

## Sheet: Cq roots
	Controle												5 µM Cd									0.5 µMCu
	0 h			2 h			24 h			72 h			2 h			24 h			72 h			2 h			24 h			72 h
	1st BR	2nd BR	3rd BR	1st BR	2nd BR	3rd BR	1st BR	2nd BR	3rd BR	1st BR	2nd BR	3rd BR	1st BR	2nd BR	3rd BR	1st BR	2nd BR	3rd BR	1st BR	2nd BR	3rd BR	1st BR	2nd BR	3rd BR	1st BR	2nd BR	3rd BR	1st BR	2nd BR	3rd BR
At1g133201	22.1108	22.0814	21.972	23.0299	22.7695	23.0699	22.6526	22.8503	22.8213	22.3643	22.6702	22.9736	22.8486	22.5574	22.6593	22.6071	22.5413	22.6117	22.714	22.4861	22.4669	24.5996	23.153	22.8176	22.7471	23.3944	22.8215	22.7885	22.4236	21.6333
At1g133205	37.656	ND	ND	38.4716	ND	ND	39.7856	37.8829	ND	ND	37.5954	ND	39.3809	35.8669	39.7959	35.7936	39.5332	38.175	ND	37.7054	37.7403	ND	39.6531	ND	ND	ND	38.0386	ND	35.9357	ND
At2g283904	23.1417	22.9898	23.0475	23.9809	23.8281	23.9176	23.8829	24.2719	24.1059	23.8385	23.6666	23.9123	23.9505	23.8165	23.8344	23.9756	23.9572	24.1208	24.0894	23.7335	23.6244	26.3079	24.3576	24.1173	24.0017	24.6377	24.1205	23.8448	23.7341	23.0262
At4g05320	17.9498	17.3047	17.413	17.7054	17.8674	18.078	17.7393	17.9468	17.9403	17.7415	17.7637	18.0187	17.5755	17.4691	17.4453	17.8638	17.2409	17.5214	17.1707	16.8672	17.1921	18.4136	17.1272	16.8287	17.5685	18.4306	16.8522	17.8376	17.7494	16.9538
At5g157104	23.9993	24.0014	23.9305	24.7714	24.6231	24.8548	24.76	24.9533	24.7678	24.7403	24.3475	24.7263	24.6894	24.6016	24.5559	24.7564	24.6639	24.6712	24.7302	24.3972	24.3068	25.9968	25.0934	24.6623	24.8442	25.2604	24.6921	24.671	24.4181	23.8161
GAPDH	23.2447	23.3118	22.9051	23.3559	23.2315	24.0698	23.9257	24.0479	23.9722	23.0635	24.461	23.7572	24.6698	24.2179	24.9124	24.0579	25.3483	24.5031	25.2738	26.1027	23.579	24.4362	24.4124	24.053	23.3844	24.3244	24.2148	23.3921	24.1173	23.2676
ATHmiR156a	31.8672	32.4783	31.4441	31.8385	31.9522	33.3993	31.8514	32.2933	32.2086	30.5612	31.2362	31.8234	32.1109	31.5676	32.247	31.3532	31.2774	31.1804	31.5831	30.3543	31.0964	32.3732	33.3635	34.1334	37.8434	35.6338	31.4784	31.3586	31.4255	30.4584
ATHmiR156b	37.749	ND	ND	ND	ND	ND	ND	ND	ND	ND	ND	ND	ND	39.2872	38.696	ND	39.2029	39.9028	ND	39.4636	ND	ND	39.3428	ND	36.2936	39.8073	ND	ND	ND	ND
ATHmiR156c	37.7966	38.4379	36.464	35.9518	34.822	38.2361	37.6338	35.3979	35.2469	35.6647	35.9366	38.5795	37.1373	37.3981	35.8721	35.9032	35.4625	36.9366	34.7794	35.1551	35.525	36.1421	37.3231	36.9545	36.2249	37.1104	36.613	37.2629	35.1185	35.455
ATHmiR156d	35.8454	37.9352	ND	ND	ND	ND	ND	37.1007	ND	ND	36.4934	ND	ND	ND	ND	35.3812	36.141	35.9548	33.2399	32.6826	ND	ND	ND	36.1431	35.9964	38.012	32.7842	37.373	35.7757	32.1218
ATHmiR156e3	35.2661	35.1546	39.0545	ND	ND	ND	38.248	ND	ND	ND	34.5278	34.2287	ND	34.8566	38.0745	34.2781	34.9411	38.1188	ND	37.1949	ND	39.9541	ND	ND	ND	ND	39.4724	ND	34.4652	35.2579
ATHmiR156f4	34.8217	39.2667	38.1599	ND	35.7843	34.6925	37.4903	ND	ND	35.9682	37.4291	34.1819	39.1486	ND	ND	35.6497	38.7305	35.2458	36.1206	35.5463	33.4447	39.061	ND	ND	ND	ND	33.8034	ND	37.6999	34.6424
ATHmiR156g	ND	ND	ND	ND	ND	ND	37.5526	38.8511	ND	36.8858	38.9168	38.8777	ND	ND	39.7272	38.3747	38.8766	ND	ND	39.0378	39.489	37.8821	ND	ND	38.579	37.6569	ND	ND	37.6732	32.9849
ATHmiR156h2	36.0282	33.9055	39.4778	36.2598	35.9857	ND	32.691	39.3882	35.6273	34.0782	33.1493	38.1361	33.0651	34.2799	34.9108	34.3119	35.0784	35.3443	33.1528	34.3594	32.8591	34.4666	33.9332	34.5428	35.2383	35.3693	34.329	33.7176	33.4944	32.4475
ATHmiR157a	37.391	ND	ND	ND	ND	37.4132	36.6614	ND	ND	ND	37.1994	ND	ND	37.6148	37.8648	35.5714	33.1626	34.9592	33.8493	32.9294	35.9867	37.4429	ND	36.6312	35.9056	34.8619	34.9052	ND	ND	35.0141
ATHmiR157b	33.5631	ND	33.8949	ND	ND	ND	ND	ND	ND	ND	ND	ND	38.5452	39.2584	ND	34.5109	39.1296	ND	38.7891	34.3556	ND	ND	35.1077	ND	34.4793	ND	ND	ND	ND	38.0916
ATHmiR157c	34.3753	34.0397	34.0953	ND	34.8174	34.0431	38.6576	34.8501	35.6932	33.1451	36.0684	33.4733	35.8576	34.7368	33.5516	ND	39.0585	34.6307	35.9245	35.7127	34.7174	34.364	34.7535	34.5021	34.1924	36.2017	34.7723	34.3567	ND	33.9583
ATHmiR157d2	39.2976	ND	ND	ND	34.8148	ND	36.0061	ND	ND	ND	39.0284	36.1929	ND	37.2564	36.2214	ND	ND	37.5073	ND	34.8829	39.5726	ND	34.8354	ND	ND	ND	ND	ND	ND	ND
ATHmiR158a	27.4772	27.9974	27.8289	27.4921	27.4323	27.8009	27.4922	27.4535	27.7086	27.6427	27.1899	28.0456	27.218	27.3283	27.3506	27.8111	28.1221	27.7587	27.439	26.895	26.9339	27.9733	28.8672	28.6145	27.3899	27.7538	27.7262	26.8675	26.9346	26.6725
ATHmiR158b	31.9415	32.5465	31.7182	31.6524	31.4062	31.3407	31.2147	31.1089	31.5679	30.9417	30.9331	31.1738	31.2878	30.7051	30.8219	32.4439	31.5408	31.4886	30.1698	30.1778	31.1315	31.3516	32.9959	32.9729	31.1659	31.6755	31.7181	29.8177	29.9854	30.2765
ATHmiR159a	27.2932	27.3504	26.9578	28.2285	27.6986	28.3594	27.411	27.8688	28.266	27.6001	27.3638	28.508	28.1426	28.5873	28.0325	28.6045	30.3112	28.4644	27.839	27.6562	27.7037	27.8284	29.566	28.8505	28.3946	28.5168	28.1324	27.4631	27.3222	26.8701
ATHmiR159b	23.7309	23.9511	23.6198	24.5245	23.8509	25.1827	24.1729	24.5142	24.5263	23.9349	23.8965	24.9677	24.3799	24.7882	23.9997	24.7283	26.6725	25.2231	24.0672	23.9317	23.7069	23.975	25.9148	24.7759	25.0883	25.2042	25.0129	23.8973	23.7485	23.1415
ATHmiR159c	ND	ND	36.1114	ND	ND	ND	ND	ND	ND	ND	ND	ND	ND	ND	ND	ND	ND	ND	ND	36.9209	ND	ND	36.007	35.7516	ND	ND	36.1364	ND	ND	ND
ATHmiR160a	27.9125	29.3855	28.7981	29.1345	29.258	29.5812	28.2772	29.3455	29.3958	29.1354	28.4084	29.4961	29.183	29.5156	29.0239	29.0743	30.4723	29.4443	28.3973	28.1465	28.5894	28.6167	30.4887	29.7964	29.4896	29.829	29.5759	29.2093	28.2585	28.0569
ATHmiR160b	28.2698	28.9272	28.5441	28.3534	28.4766	28.5107	28.6159	28.9219	28.89	28.292	28.0707	28.6432	27.8936	27.7169	28.2718	28.4365	28.8602	28.9107	28.1784	26.8831	27.4682	27.7462	29.5638	29.3697	28.4207	29.0259	28.7243	28.2966	27.9329	27.5658
ATHmiR160c	26.2994	27.5997	27.2175	27.2604	27.6893	27.6818	26.6185	27.7644	27.079	27.14	26.5386	26.969	26.7154	27.1496	27.5313	27.5276	26.9121	27.7177	26.5582	26.3881	26.7465	26.4718	28.0834	27.6798	27.169	27.7703	27.6662	26.6595	25.9906	25.9975
ATHmiR161	27.5144	27.8893	27.788	28.303	27.7749	28.1013	28.1753	28.9571	28.7427	28.0329	28.2052	28.6864	28.2135	28.2047	27.6301	28.4655	29.7703	29.0849	28.6125	28.3041	28.4114	29.3859	30.1509	29.2449	28.7372	28.8019	28.9232	27.8068	27.919	27.2579
ATHmiR162a	25.6232	27.5134	27.5607	26.8638	26.5978	26.1594	25.597	25.8718	25.7959	25.6172	25.383	25.7036	25.803	25.7823	25.7475	26.1495	26.1237	26.2547	25.7264	25.1886	25.3654	26.3936	26.9889	26.8654	25.865	26.3144	26.3447	25.3184	25.3358	24.9851
ATHmiR162b	28.0696	30.9494	34.0712	30.8867	32.0255	30.614	30.0842	29.5347	30.004	29.7791	29.6527	30.0249	30.0472	29.2779	29.8682	31.3881	30.6623	30.3114	29.9374	29.1088	29.5119	30.3764	31.2085	30.4534	29.774	30.1282	30.5825	29.2439	29.0288	28.8561
ATHmiR163	22.5745	22.8112	22.7875	24.4732	24.3151	24.5526	23.4087	23.886	23.2765	23.538	23.4488	23.8576	24.8429	24.3069	24.4945	26.0625	25.5508	25.9039	26.2465	25.7713	25.6948	25.5562	25.6042	24.6351	23.9823	24.7925	24.9885	24.5149	23.9459	24.1489
ATHmiR164a	34.7647	34.7729	33.994	ND	35.1575	ND	39.6081	35.8779	34.5079	33.7171	ND	34.0331	35.0376	ND	35.6154	38.1045	34.2043	35.3573	35.359	36.6854	ND	ND	28.7975	37.6139	ND	ND	33.3932	35.2678	38.124	34.358
ATHmiR164b	29.3326	29.158	28.9547	28.9928	28.9158	29.3357	29.6111	30.1663	29.3252	29.4658	29.4844	29.9616	28.6027	28.5535	28.7782	29.5759	29.8366	29.6325	29.4353	28.3997	28.5808	29.2402	33.2438	29.6945	29.719	29.7196	30.0765	29.6289	29.3287	28.6179
ATHmiR164c	29.6173	28.9709	30.3539	31.2129	30.5954	29.6091	30.4173	28.6696	28.8313	29.2013	28.787	31.2701	29.234	31.1262	29.2236	32.312	31.4687	32.2221	30.9087	31.1004	30.7179	28.7113	29.4117	30.3757	30.6647	30.6522	32.1031	30.2671	30.2643	30.3978
ATHmiR165a3	33.4748	30.6777	31.5775	28.7556	30.3104	30.842	31.0691	31.0237	30.0643	31.0571	29.318	30.9678	29.949	30.1428	29.9724	30.2575	31.5485	31.5711	29.9509	30.8201	29.2326	29.1257	26.1833	31.5878	30.7666	31.3317	31.5848	29.8391	29.8035	30.0357
ATHmiR165b	27.9594	28.2406	28.1584	27.7585	28.6609	28.306	28.1168	29.2453	28.5051	28.6228	28.5214	29.5559	28.3009	28.1937	28.0405	28.6603	29.0986	29.3313	28.6039	28.445	28.1127	26.8136	35.5361	29.4824	28.2462	29.3392	28.9644	28.8069	28.3801	28.221
ATHmiR166a	26.3449	26.7583	26.5721	27.3456	27.3274	27.5364	26.4653	27.0588	27.4925	27.4473	26.8586	27.7474	27.2598	26.9362	27.3046	27.8025	28.1948	27.4239	27.356	26.5909	26.8115	26.2057	30.0173	27.727	27.7174	27.5751	27.2134	27.1857	27.1203	26.605
ATHmiR166b	25.4497	26.082	25.7303	25.8823	25.9424	26.0731	26.192	26.4103	26.4369	25.9582	25.8952	26.3348	26.2775	26.1624	26.1638	26.3256	26.9473	26.6799	26.3432	25.8877	25.8227	25.2307	29.5513	26.9265	26.3802	26.5527	27.0009	25.7262	25.9706	25.0373
ATHmiR166c	28.7192	28.7991	29.1837	28.4128	29.4049	29.1943	29.2222	29.1384	29.4785	29.8096	30.8635	30.8228	29.6474	29.2489	29.2086	28.6743	28.5886	28.609	30.7355	29.615	29.9105	28.1436	28.1318	28.9148	28.6759	30.4964	28.8196	30.8867	30.9621	29.6607
ATHmiR166d	31.8646	32.3368	33.4394	35.735	32.3645	33.5536	33.8623	32.355	33.9831	32.4313	35.5638	38.7286	35.0884	32.269	31.9929	32.2154	38.2402	31.5829	ND	ND	34.5609	32.1039	30.1309	32.1961	ND	34.778	31.7578	ND	33.5751	ND
ATHmiR166e2	31.1749	31.5929	30.82	31.8499	31.561	32.6728	30.9195	34.7375	31.9099	31.1158	32.2808	33.5143	32.2128	32.5115	31.1898	31.5634	32.1499	33.698	30.7323	30.694	32.4717	32.566	27.1496	31.2674	32.8631	31.8356	33.2804	31.8668	31.7636	30.7241
ATHmiR166f	33.1014	33.1922	31.9868	31.9606	33.0453	32.3574	32.1001	32.2613	32.215	33.4267	32.6945	32.4657	32.3202	31.8664	32.5979	31.9926	32.5707	31.7724	31.0032	30.8498	31.5914	32.971	31.1561	32.712	32.1182	32.7095	32.2993	32.1892	32.0161	31.31
ATHmiR166g2	ND	ND	ND	ND	ND	ND	ND	ND	ND	ND	ND	ND	ND	ND	ND	ND	ND	ND	ND	ND	ND	ND	25.3957	ND	ND	ND	ND	ND	ND	ND
ATHmiR167a	27.6761	28.6374	28.4501	28.6824	28.1461	28.8795	28.064	28.7169	28.6845	28.2492	28.1417	29.0239	28.2492	28.7543	28.7471	29.1201	29.4579	29.3407	28.4462	28.3926	28.3576	28.4546	29.8378	30.1978	28.6758	28.8312	29.0187	28.0781	28.097	27.2655
ATHmiR167b	27.0621	27.9223	27.5058	28.2148	27.9214	28.8512	27.9909	28.1415	28.4756	28.4458	27.988	28.5032	27.9085	28.3267	27.7544	28.9753	28.8699	28.5782	28.4323	28.4792	27.8824	28.0968	28.6677	29.0539	28.7114	28.9983	28.3533	28.0327	27.7518	27.4395
ATHmiR167c	29.6651	30.6142	30.4622	30.2968	30.0951	30.8302	29.6416	30.303	30.7178	30.4087	29.5529	30.451	29.641	30.018	29.7598	30.6854	28.8749	29.2658	29.5968	29.2025	29.0692	28.9678	31.1229	30.9422	29.9506	30.7859	29.5904	30.4938	30.5139	29.5187
ATHmiR167d	30.1311	31.3884	29.4679	29.7177	30.411	30.111	30.6847	31.4555	30.5496	30.8489	29.6925	30.6582	30.2714	29.7618	31.6871	32.8288	34.6634	31.901	30.5678	30.2512	29.9245	29.6936	30.6523	30.6485	30.1217	30.632	30.3753	31.073	29.674	29.2931
ATHmiR168a	27.6175	27.7932	27.4229	27.9626	28.0748	28.3226	27.9766	28.1079	28.0924	28.0687	27.7343	28.1089	27.9736	27.7751	27.8183	28.2056	28.6379	28.3645	27.7682	27.4434	27.4241	25.977	27.8643	27.1174	27.9361	28.522	27.9107	27.8246	27.6165	26.8221
ATHmiR168b	30.1191	30.9742	30.8541	30.7746	30.5811	31.5418	31.2829	31.0608	30.5477	31.466	31.8791	31.7604	30.7254	30.8224	31.1419	30.4932	30.6169	30.1502	30.7826	30.7873	29.9625	29.7048	32.1565	31.1389	31.2477	32.0624	30.8747	32.1586	31.2375	30.976
ATHmiR169a	28.5497	29.127	27.9829	27.706	27.8043	29.521	27.8193	27.7626	28.16	27.9261	28.2731	29.4768	28.4397	29.422	28.1597	27.9018	29.663	27.6948	27.4612	27.8616	27.408	28.623	29.9406	28.2414	28.715	28.6683	29.2813	27.8825	27.9189	26.961
ATHmiR169b	30.0395	29.9126	29.1607	30.106	30.1551	30.4755	29.8596	30.2464	29.9578	30.1345	29.8079	30.9147	29.879	29.5775	30.2332	30.5235	30.6941	30.7856	30.4468	30.9839	29.9005	27.8246	31.199	29.3254	31.0958	31.1236	30.7166	30.7902	30.1348	30.4856
ATHmiR169c	28.9478	30.769	30.0298	30.8828	29.6492	32.1772	27.3531	29.1105	29.7403	28.8672	27.897	29.3245	29.5491	31.9163	31.3422	30.4723	32.6338	30.9462	31.5503	31.2233	31.0305	30.618	32.9189	31.1268	33.5049	30.8445	34.5197	30.5878	28.2517	30.6887
ATHmiR169d	34.4209	33.6801	32.4992	31.5596	31.7198	32.4415	32.4371	31.2998	32.5585	32.1621	30.399	31.6279	32.5778	32.4499	31.5884	32.5285	36.2771	32.9035	31.2815	32.1732	31.1153	33.524	33.5292	32.9764	32.1258	32.5662	34.4655	30.8144	30.3217	29.7617
ATHmiR169e	33.5439	34.4762	32.7679	32.3688	33.3042	33.3458	ND	31.9411	32.5705	32.3172	31.1932	32.5536	32.9794	32.2735	32.3241	33.3099	34.7706	ND	32.3216	33.0306	31.6971	34.7269	33.8295	32.5318	34.9008	32.1305	32.9871	32.114	31.6296	30.6142
ATHmiR169f	39.534	34.3512	34.5632	ND	ND	39.8016	ND	ND	ND	ND	ND	34.7997	ND	34.8069	37.4014	34.3871	ND	34.5374	39.3199	ND	39.2284	34.6477	ND	34.697	ND	34.4543	ND	34.3024	34.6669	ND
ATHmiR169h	ND	ND	ND	36.182	ND	34.3892	36.0519	36.5957	ND	34.7724	34.848	35.4922	ND	36.4446	36.6445	36.6524	36.9911	36.2182	ND	35.8257	34.1474	34.5481	34.6097	36.1525	ND	35.4165	ND	ND	34.578	35.8258
ATHmiR169i	32.3837	33.4324	31.6943	33.3858	32.2062	33.1675	32.6241	31.6518	33.0062	32.2513	32.3145	31.8934	32.6447	31.6078	30.9721	30.6034	32.2963	30.9829	32.3884	33.191	30.4531	32.1452	33.4622	33.0142	33.1331	32.8454	ND	32.4503	31.9846	31.5879
ATHmiR169j	33.2368	34.5682	33.7058	32.6048	33.3555	32.3982	33.5579	32.5229	33.4886	33.6694	33.3812	32.8921	33.3532	32.2049	32.2613	32.6208	32.7987	31.6661	32.6963	32.6081	32.4803	31.7022	31.3184	33.6843	33.3723	33.4125	33.7493	33.4722	33.8157	32.5727
ATHmiR169k	30.8999	31.512	29.8473	30.6128	30.5874	30.7925	30.4657	30.6595	31.0581	30.1913	30.3768	31.1223	30.6602	31.1705	30.7041	29.4297	30.6141	29.1292	30.3744	30.8801	29.8667	29.168	30.1301	30.5205	30.5343	30.9265	30.8977	31.2647	31.393	30.5684
ATHmiR169l	30.5005	31.4186	31.3078	30.2114	30.4942	31.2187	30.9989	30.9301	30.7756	30.7528	30.0659	31.1509	31.6173	30.4534	30.3848	29.8366	30.1627	29.4061	30.6548	30.894	30.108	29.6643	30.9079	30.8573	30.6428	31.5748	31.5088	30.7915	31.5555	30.3696
ATHmiR169m	ND	37.9319	37.7664	39.1787	37.6547	32.9801	34.4058	34.5593	34.0743	37.0978	35.3989	35.1035	35.2571	32.183	34.4881	33.249	35.3623	36.222	33.0705	36.2407	33.8808	34.3526	33.3941	35.3838	34.9739	35.2562	36.0823	ND	35.441	36.5189
ATHmiR169n	33.7053	34.4382	34.9964	33.878	33.6128	34.9917	34.4037	33.7921	34.2205	34.1893	33.2011	35.336	33.7267	33.1578	34.0603	32.1915	33.3844	32.2017	34.3942	34.0504	34.1184	32.8092	35.3371	34.6564	35.4604	34.9146	34.2227	33.5311	34.0135	33.7313
ATHmiR170	30.0825	30.6697	30.8836	31.943	31.4162	31.596	30.8569	30.4288	30.9539	30.6013	30.4136	32.1831	30.848	31.4454	31.6542	31.1475	30.3219	31.085	31.0331	30.1467	30.5081	32.2584	30.3187	29.5084	30.4288	32.2529	30.0769	30.9452	31.1604	29.8727
ATHmiR171a	29.1423	29.9203	29.9032	29.8167	29.7356	30.1233	31.7084	31.3194	30.7711	29.5328	30.3806	30.306	30.2704	29.4673	29.7933	30.743	32.1669	31.0041	30.6426	31.7245	30.2651	32.8273	31.3736	29.8509	30.9643	32.1552	31.8391	30.6463	31.5488	29.2786
ATHmiR171b	28.8937	29.0166	29.0056	29.6264	29.7987	29.4484	29.9301	30.1826	29.8712	29.7626	29.7967	30.2671	29.2339	28.969	28.9937	29.5126	28.2522	28.7033	28.9835	28.1182	28.2073	31.65	30.5129	30.4439	29.0194	30.62	29.1335	29.6297	28.8988	29.051
ATHmiR171c	28.9791	30.028	30.2062	30.1322	29.0769	29.1645	25.9037	28.9229	28.4797	28.7525	28.4165	29.7856	28.149	28.7239	28.7915	29.1003	29.0217	29.4428	27.7628	28.4789	28.5105	29.6031	29.1846	29.7243	29.1803	29.9603	28.9571	28.9874	28.3179	27.5163
ATHmiR172a	30.1355	30.5767	30.4781	30.0021	30.2156	31.6872	30.3377	31.1622	29.7089	30.9891	29.8369	31.7008	30.2753	30.4717	30.5462	31.5537	30.9406	31.4175	29.9071	29.5986	29.5986	30.8901	31.3041	32.168	30.3193	31.1835	30.7245	30.1594	29.1193	29.2487
ATHmiR172b	29.4201	27.4841	28.3264	29.5323	28.8823	29.3114	29.9084	29.2878	29.4747	29.6171	29.2074	29.8358	29.4296	29.4615	29.1731	30.7169	31.5584	31.6336	30.7404	30.9748	29.9423	30.9722	32.1505	30.6806	30.663	30.3516	30.4816	29.6981	28.2417	28.8608
ATHmiR172c	ND	32.8897	32.2095	33.6673	37.1622	36.5601	35.4972	35.7628	35.9175	36.8898	36.5088	38.7153	35.2842	37.5397	34.5589	34.9958	34.1597	35.7428	33.951	34.9035	33.2169	34.5236	34.3123	34.0934	34.8812	35.6655	34.4687	33.751	32.5276	37.1888
ATHmiR172d	28.7323	29.1056	28.8749	30.3698	30.2975	30.7262	30.2578	30.5491	31.1752	29.8032	29.8835	30.3835	29.718	30.728	29.2492	29.553	30.2507	30.7135	29.9642	29.1462	29.2692	29.5022	29.9817	30.5084	30.4778	31.2648	29.9166	30.3374	29.7083	28.8723
ATHmiR172e	30.1455	30.1029	29.7597	30.8955	30.3832	31.3263	30.2877	30.3591	30.8874	30.8222	30.2953	30.9974	30.9201	30.5127	30.4779	30.1711	30.8974	30.4787	30.5102	30.4391	29.929	29.6287	31.1129	30.2208	30.3829	31.509	31.2966	30.1141	29.9852	29.6029
ATHmiR173	28.895	28.5107	28.5857	28.9653	28.5587	29.4265	29.1098	28.9033	29.6563	28.8403	29.3532	29.8949	28.9767	29.1427	28.5878	28.5535	29.8738	28.927	28.8037	28.8396	28.5277	28.3865	29.6823	28.6125	29.541	29.3924	29.7313	28.5978	28.9341	28.2277
ATHmiR2111a	ND	33.6222	34.0926	33.9037	31.5329	ND	32.5132	34.4969	ND	33.8563	33.9441	ND	33.0775	ND	34.5648	33.2881	33.7913	32.0418	31.6167	31.0784	31.218	31.5259	33.4921	32.3633	32.5103	32.3025	32.0659	33.3843	39.2467	31.9322
ATHmiR2111b	34.2328	ND	33.9861	ND	ND	ND	ND	ND	ND	38.3645	37.6507	ND	ND	39.3529	ND	37.6844	34.9474	ND	34.787	34.8833	39.4265	37.6713	37.2175	ND	ND	ND	ND	ND	34.9463	35.7874
ATHmiR319a	28.5976	31.4019	33.5982	34.2193	34.9062	33.3206	ND	33.5076	33.6877	34.6604	33.2203	ND	34.3737	33.7424	33.6122	ND	33.9037	32.9521	34.5027	33.8854	32.6371	30.7381	33.6769	ND	32.7972	34.7245	34.9842	34.507	34.319	34.4184
ATHmiR319b	32.8967	30.196	31.5583	32.6237	32.21	32.644	31.9699	31.5969	31.8741	32.6212	30.854	32.4473	31.5772	31.531	31.7069	31.6725	29.6147	30.382	31.2307	30.6104	30.795	30.5308	32.5382	32.1794	32.3041	32.699	30.3023	32.575	31.5251	31.0623
ATHmiR319c	28.6258	29.1473	28.8236	29.6182	28.7944	30.7813	28.7077	29.2149	29.8445	29.7436	29.1058	31.3474	30.2044	31.2765	29.9993	28.953	28.4651	28.7541	29.4788	28.6878	28.597	33.8099	31.3866	29.9099	29.8855	30.6642	31.1496	30.1143	29.4259	29.4724
ATHmiR390a	ND	39.5206	38.5468	39.3653	ND	39.5957	38.5917	39.0526	ND	ND	ND	ND	39.9074	ND	ND	39.1335	ND	ND	ND	ND	ND	ND	ND	ND	ND	ND	39.3585	ND	38.5491	ND
ATHmiR390b	31.9734	33.3793	33.3139	31.2638	32.5769	33.088	34.621	36.5032	33.0931	32.7862	32.2826	33.1983	32.5007	32.6192	32.4988	32.9612	32.5789	32.7881	33.1953	32.1834	32.5378	35.8778	33.8835	35.3014	33.6262	34.1092	35.588	32.3185	32.3004	31.9329
ATHmiR391	ND	ND	ND	ND	ND	ND	ND	ND	ND	ND	ND	35.1185	36.3537	ND	ND	35.4302	35.1375	35.9438	ND	ND	35.1202	39.2229	ND	ND	ND	ND	35.1578	ND	ND	34.3408
ATHmiR393a	29.3071	29.7222	29.761	31.132	30.6283	30.8823	30.8305	31.2842	30.8025	30.4546	31.1095	30.7778	30.3058	30.8558	30.4556	31.1355	30.256	30.726	29.8396	29.6455	30.1975	30.7503	32.1475	31.3198	30.6927	32.2012	29.9155	30.5593	30.5565	29.2502
ATHmiR393b	33.1104	33.1279	35.0161	31.9213	30.9575	33.3344	32.265	32.0743	33.0555	32.5337	32.7629	34.4524	32.4675	36.3169	31.9998	32.8755	35.9022	33.2851	32.3087	33.2805	33.4746	33.4788	35.5286	31.6618	32.5992	32.6284	33.4026	33.7594	31.6614	31.6124
ATHmiR394a	34.0898	34.2366	34.4546	33.4343	33.2605	34.0849	34.263	34.8144	33.7651	34.4301	34.4307	34.7855	34.2446	35.0738	33.7281	34.5627	34.896	34.6378	34.6324	34.1346	34.4841	36.1872	34.6532	35.8355	34.8663	35.2502	34.4539	35.8012	33.774	33.5825
ATHmiR394b	29.6353	30.2154	29.6254	29.7253	30.2448	30.3613	30.0065	30.1332	30.1884	30.1779	29.2641	29.8524	30.673	30.2549	30.4862	30.7297	31.1559	30.7179	29.6474	29.6908	29.4582	30.8406	31.1434	31.7175	30.1897	30.7924	29.9741	30.1086	28.8768	29.1576
ATHmiR395a	31.7567	32.1434	31.2723	32.3809	31.3463	31.5458	31.2834	32.2705	31.2106	33.4084	31.7447	32.8711	32.0046	30.0027	30.2644	30.9313	30.4017	31.5615	31.3458	31.6848	31.9595	30.5585	31.9078	30.7349	31.5256	32.3877	30.8395	32.4022	32.9674	31.4821
ATHmiR395b	29.8571	30.9102	30.4944	32.2262	33.3715	33.1468	30.6704	31.7798	32.1199	33.8798	32.4704	32.9048	32.6035	31.3297	31.8307	31.9469	32.1371	31.9905	31.2707	33.5371	33.8488	32.6315	33.1818	32.7835	32.6426	33.1674	34.19	33.5162	34.4889	31.7622
ATHmiR395c	34.5219	34.5529	32.654	36.3691	34.0898	33.9498	32.0864	33.1778	31.5961	34.4776	32.7042	33.2112	34.0466	32.9609	33.362	31.5339	32.177	31.4675	32.2342	32.7027	32.8186	33.6626	33.7974	33.1009	33.3126	34.6481	ND	33.8042	33.7516	33.5133
ATHmiR395d	ND	ND	ND	ND	ND	38.6001	35.5298	ND	ND	ND	ND	ND	ND	36.9197	ND	36.2044	ND	36.0757	ND	ND	ND	ND	38.2046	ND	ND	ND	ND	ND	38.0564	ND
ATHmiR395e	ND	ND	ND	ND	37.9228	35.4292	ND	ND	ND	ND	39.3884	39.6391	ND	ND	ND	ND	35.1324	ND	ND	34.0026	35.3367	ND	ND	39.6363	ND	ND	35.9464	ND	ND	35.1434
ATHmiR395f	ND	ND	ND	ND	ND	ND	ND	33.7854	ND	ND	ND	ND	ND	ND	ND	ND	ND	ND	ND	ND	ND	ND	34.573	ND	ND	ND	ND	ND	ND	ND
ATHmiR396a	29.8617	26.1058	28.943	27.1387	27.3825	28.2999	28.5511	28.7768	28.5313	27.4045	27.6611	28.2675	28.2587	28.3329	28.1838	29.1056	30.2879	29.1831	27.9098	28.293	28.4684	29.364	28.6211	28.2894	28.7011	29.3664	29.9997	28.2669	26.3083	26.675
ATHmiR396b	37.696	35.6128	36.6398	34.6876	33.0288	36.5848	33.9335	35.0694	35.4642	35.1693	34.6301	37.3109	35.9826	36.6707	35.6896	35.8731	36.2844	35.5525	35.2683	35.903	35.3262	35.4873	36.5714	36.06	35.9145	35.1967	36.7861	34.9724	32.0811	32.7464
ATHmiR397a	ND	34.8689	ND	ND	ND	ND	ND	ND	34.5249	ND	34.8353	34.2642	ND	ND	34.3491	33.2845	31.0122	31.1246	31.8823	30.091	31.8696	ND	ND	ND	ND	ND	ND	ND	33.8514	ND
ATHmiR397b	ND	ND	ND	ND	ND	ND	ND	ND	ND	ND	ND	ND	ND	ND	ND	39.4862	34.6318	37.1423	ND	33.2851	ND	ND	ND	ND	ND	ND	ND	ND	ND	ND
ATHmiR398a	32.2527	32.9528	31.4888	33.606	32.8883	33.4184	35.1681	33.7411	32.7226	33.8443	28.1379	31.8712	25.4279	24.3848	24.3203	29.4724	29.4967	29.2679	29.2338	28.2585	28.1885	24.4073	25.6045	25.1434	28.6919	32.8716	28.8177	32.5439	33.1987	28.7072
ATHmiR398b	27.5175	27.1243	27.352	28.4592	27.9427	28.2576	27.882	27.9006	27.9869	27.6049	27.534	28.1933	28.2266	28.1094	27.8835	26.7252	26.8328	26.4784	26.0424	25.8231	26.7044	28.9231	28.9379	28.7447	28.4007	28.7142	28.7782	27.9872	28.264	27.2627
ATHmiR398c	27.9275	27.5667	27.5827	28.7035	28.3827	28.7669	28.3772	28.3347	28.3257	28.0381	27.9324	28.8604	28.539	28.3274	28.2356	26.9887	26.9532	26.5785	26.4823	26.1576	26.999	29.2222	29.1233	29.1999	28.9685	30.2618	29.1792	28.5966	28.6414	27.8695
ATHmiR399a	33.7699	ND	37.0269	34.9586	35.5969	33.981	34.7715	34.6753	ND	34.906	36.056	ND	34.7258	ND	34.0427	33.3094	33.8204	33.7732	33.9502	34.7805	34.8634	33.297	ND	ND	39.561	ND	38.9083	ND	35.5072	33.8862
ATHmiR399b	ND	ND	ND	ND	ND	ND	ND	ND	ND	ND	39.0068	ND	ND	ND	ND	ND	ND	ND	ND	ND	ND	ND	ND	ND	ND	ND	38.0831	ND	ND	38.6764
ATHmiR399c	35.7371	34.8351	34.7083	35.1715	34.4819	34.7513	34.1188	34.8225	33.9741	34.4467	34.6817	34.8849	34.7973	33.958	34.4233	35.6057	34.0428	34.1413	34.9205	35.4086	35.2176	33.3919	35.1251	34.516	34.697	35.2169	35.0325	35.9326	34.5422	34.921
ATHmiR399d	ND	ND	35.1458	ND	ND	38.524	ND	ND	ND	ND	ND	ND	ND	ND	ND	ND	ND	ND	ND	ND	ND	ND	35.3415	38.1762	ND	ND	39.8761	ND	38.8892	ND
ATHmiR399e	34.6927	ND	ND	39.151	ND	36.6025	ND	ND	ND	ND	ND	ND	38.0177	ND	ND	ND	ND	ND	ND	ND	ND	ND	ND	ND	ND	ND	ND	ND	37.543	ND
ATHmiR399f	35.3372	38.6737	ND	39.1569	39.0799	38.0377	37.8617	38.6627	ND	38.7812	39.1237	38.6122	ND	ND	38.202	39.2371	38.7354	ND	38.5898	36.7258	37.9285	ND	ND	ND	ND	39.3719	39.3959	37.6272	39.8647	38.2549
ATHmiR400	29.9555	29.958	29.5611	30.1018	29.9464	31.8354	30.399	30.4526	30.8095	30.1695	29.8648	31.8884	30.3111	30.8614	29.8468	30.5598	31.1332	29.9636	29.9992	29.9365	30.4069	33.6851	31.7945	30.3732	30.1831	30.6129	30.7079	30.5112	29.582	29.3417
ATHmiR401.2	30.7936	32.603	33.7893	33.0861	34.411	32.5284	33.5721	33.9867	32.7129	34.6253	33.8586	31.9705	32.1567	32.4175	33.2165	32.9531	34.4833	33.6862	36.339	33.3425	34.6792	32.5922	31.9369	32.7672	34.9245	33.6323	32.0856	32.5423	32.5079	32.9061
ATHmiR402	28.1976	29.5285	28.9499	28.9955	28.7131	29.6442	28.7178	29.5254	29.7965	29.3081	29.8409	30.2229	29.0002	29.887	28.7833	29.261	30.2297	29.1205	28.8421	28.8689	28.8887	29.945	30.3176	29.327	29.7192	30.8789	30.4273	29.6145	29.0033	28.5621
ATHmiR403	25.7223	25.9071	26.1577	26.9207	26.5772	27.142	26.7152	27.1752	26.9782	26.6249	26.488	26.6406	26.8154	26.8125	26.9576	26.231	25.8478	26.452	26.3046	25.7207	25.6433	27.5395	27.5082	26.7472	26.6611	27.228	26.3106	26.3342	26.2092	25.5303
ATHmiR404.2	37.7463	ND	ND	36.7276	39.3925	36.6747	38.4659	38.8244	37.4849	39.2505	36.5149	36.4143	ND	ND	ND	37.9275	38.4014	ND	38.3034	38.2468	37.6657	36.2404	38.0986	39.6342	39.696	40	37.018	37.5739	37.233	35.8821
ATHmiR405a2	ND	36.8214	38.2681	ND	37.3987	ND	ND	ND	ND	37.1024	ND	ND	ND	36.2889	39.5007	ND	ND	ND	ND	ND	37.8089	36.7109	ND	ND	ND	ND	ND	35.6565	37.9567	38.1216
ATHmiR405b2	ND	34.1464	35.0266	33.4353	ND	36.0639	34.4051	36.1003	38.7481	35.46	36.1479	34.8814	35.1561	36.6326	37.3563	35.6481	35.829	36.1947	33.6968	34.6519	34.54	35.2895	36.3438	34.4467	35.1574	35.7686	37.6166	34.5531	37.1656	37.3361
ATHmiR405d2	ND	39.5726	ND	ND	ND	ND	39.9608	ND	ND	ND	ND	ND	ND	38.2112	39.4128	36.6546	38.5073	38.0592	ND	39.2415	ND	ND	38.7129	37.7076	ND	ND	38.1143	ND	ND	39.4919
ATHmiR407.2	ND	ND	ND	ND	ND	ND	ND	ND	ND	ND	ND	ND	ND	ND	ND	ND	ND	ND	ND	ND	ND	ND	ND	ND	ND	ND	ND	ND	ND	ND
ATHmiR408	24.3281	24.6425	24.5	25.2038	24.8496	25.8144	25.3216	25.2987	25.4591	24.9388	25.1921	26.1966	24.9052	25.2961	24.8663	24.5628	24.3737	24.434	24.5664	23.8249	24.1486	27.2792	26.082	24.8713	25.6083	25.8421	25.3256	24.9996	24.9696	24.1621
ATHmiR413	30.9954	31.2566	31.0952	31.3086	31.331	31.1971	31.6242	31.9578	31.8376	32.1587	31.3096	31.53	31.1813	31.5155	31.4315	31.2497	32.9299	31.8719	31.3539	31.5789	30.6898	35.737	32.2008	31.3947	31.0116	32.7079	31.4435	31.4424	31.346	30.106
ATHmiR414	22.9432	23.25	23.1179	22.5883	22.2865	22.5275	22.1789	22.9249	22.7142	22.7218	22.2366	22.2976	22.7795	21.859	22.179	23.0932	22.9367	22.8945	22.6196	22.0015	21.602	23.6417	22.7122	22.2096	22.2128	22.7795	22.1013	22.3605	21.9248	21.6865
ATHmiR415	23.0812	23.8161	23.2766	23.1628	22.8825	23.4112	23.5857	23.8656	23.6078	23.6126	22.8923	23.7552	23.2822	22.7147	22.903	23.1708	22.5389	22.9426	23.012	22.0684	22.9441	23.3338	23.4073	22.8989	23.3057	23.8683	22.3639	23.6896	23.1634	22.5889
ATHmiR416.2	35.6367	ND	ND	ND	ND	37.9796	ND	ND	ND	ND	ND	ND	ND	34.8105	ND	ND	ND	ND	ND	ND	34.2886	ND	ND	ND	ND	36.0172	ND	34.8965	ND	39.1113
ATHmiR417.2	34.9485	ND	ND	ND	ND	ND	ND	ND	ND	ND	ND	ND	ND	ND	ND	35.1669	ND	ND	ND	ND	ND	35.0951	ND	ND	ND	ND	ND	ND	35.7714	ND
ATHmiR418	35.2176	ND	34.9501	34.8453	ND	ND	34.9233	ND	34.8782	ND	33.7458	33.9464	36.0791	ND	ND	ND	ND	ND	34.6636	35.1257	33.4923	ND	ND	36.2899	34.8092	ND	ND	ND	33.248	ND
ATHmiR419	24.772	25.6261	25.3364	26.3565	26.1077	26.2907	26.0324	26.483	26.6314	25.7704	25.9437	26.3005	25.8362	25.6113	25.8202	25.3169	24.5816	24.9316	24.6113	24.3584	24.5809	25.6225	25.7263	25.7148	26.4879	26.8543	25.3568	26.3628	25.6248	25.1761
ATHmiR420	35.3836	34.6742	33.3461	33.5418	33.6688	32.9552	33.3325	33.9004	32.9529	34.5718	33.7471	33.9143	33.5876	32.8986	33.866	34.0448	35.523	35.1258	34.1926	34.3583	33.348	33.3752	33.2547	33.578	33.6105	33.985	33.4628	33.7373	32.5296	33.4546
ATHmiR426	ND	34.7837	35.4694	ND	34.8124	34.4724	ND	ND	35.6233	ND	34.7339	39.1639	35.8628	ND	ND	ND	34.7704	39.7427	35.8128	ND	ND	34.6532	34.5081	ND	ND	34.7271	34.4997	34.3397	ND	ND
ATHmiR447a	27.1354	27.7013	27.2799	28.1754	27.7979	28.7974	27.9287	28.3122	28.229	28.1555	27.9625	30.616	28.1901	28.4134	27.8364	27.6807	28.1342	28.0871	28.3246	27.3438	27.568	27.8109	29.6427	28.7526	28.2767	28.7399	27.994	28.1428	27.4743	27.0345
ATHmiR447b	27.523	28.0037	27.4796	28.3429	28.0757	28.3972	27.985	28.3425	28.2215	27.9408	27.8296	30.0977	28.078	28.6229	27.6329	28.0144	27.9949	28.0995	28.2925	27.1084	27.7058	30.3085	29.422	28.7179	27.9082	28.5765	28.2601	28.0297	27.5521	27.1217
ATHmiR447c	31.4808	31.5399	32.7015	ND	33.8107	33.0607	ND	ND	34.5939	ND	34.2211	33.5432	34.6261	34.4994	34.5091	33.5482	33.6875	32.6289	33.532	33.5735	34.6677	ND	33.8063	34.5071	32.7385	35.0587	ND	32.6158	33.5893	34.6907
ATHmiR472	27.5225	28.3704	28.0482	28.3351	28.0781	28.6098	28.1832	29.1319	28.9044	28.4189	28.1026	29.176	28.122	28.0592	27.9783	28.4142	28.0739	28.2253	28.0554	27.7252	27.6508	30.7556	29.1346	28.1977	28.5613	29.144	28.624	28.4728	28.0016	27.4615
ATHmiR771	32.6298	34.2675	34.2748	33.9903	33.1148	33.8134	33.764	34.8575	33.7001	34.7014	33.6437	33.9892	33.0276	34.9784	34.1841	34.4002	33.1328	33.4697	33.6449	33.2877	32.8403	36.2155	35.232	33.9992	33.9823	34.9896	33.5906	33.865	33.026	32.864
ATHmiR773	30.9265	31.3354	30.682	30.9512	30.6459	31.9178	31.1289	30.858	31.3589	31.2833	31.4024	30.997	30.9883	31.8963	30.9789	31.9793	32.8414	31.1105	31.6562	31.8725	30.9757	32.5132	32.476	31.6229	31.4416	31.4555	31.7928	31.5375	31.7102	30.5537
ATHmiR774	ND	34.9831	ND	34.4369	34.2742	39.5922	34.387	ND	ND	35.3953	35.3008	36.4433	37.8628	35.4505	35.3917	33.9063	35.7555	39.515	35.6632	ND	39.74	ND	37.7363	36.0767	ND	ND	35.0979	38.6866	38.6163	37.552
ATHmiR775	25.326	24.6116	24.5728	24.4957	24.1839	25.3049	24.8776	25.2219	24.9326	24.7753	24.5553	25.2802	24.7216	24.9135	24.6741	24.5743	26.6283	25.2786	24.8187	24.5366	24.5754	27.3086	25.782	25.3806	25.1079	25.2879	24.9842	24.5096	24.6086	23.6273
ATHmiR776	ND	ND	ND	ND	ND	35.7659	ND	ND	ND	ND	ND	ND	ND	ND	ND	39.7574	ND	ND	ND	ND	ND	ND	ND	ND	ND	ND	ND	ND	ND	ND
ATHmiR777	31.9306	32.0395	31.6762	32.4969	31.75	33.0047	32.0497	32.4807	33.3371	32.4862	32.2231	33.5437	32.1909	32.5332	32.3084	31.7954	32.103	32.3293	31.5771	31.8407	30.879	34.1031	32.2266	31.8887	32.0996	33.1099	32.4224	32.2166	32.1956	31.787
ATHmiR778	34.4181	38.0414	ND	ND	ND	ND	ND	34.9102	ND	ND	39.4457	34.912	39.6401	ND	ND	35.7182	39.6396	ND	ND	34.9767	ND	ND	ND	ND	ND	ND	ND	ND	39.8387	ND
ATHmiR779	25.3334	25.0226	24.9504	25.7492	25.2356	25.8707	25.8808	26.1519	26.0257	25.7429	25.6486	25.7135	25.6507	25.4096	25.4648	25.9257	27.36	26.42	25.9157	25.8348	25.5235	27.6839	26.8044	26.6522	25.9264	25.985	25.9531	25.5164	25.5646	24.6252
ATHmiR780	31.9964	ND	32.8848	32.8644	ND	33.9432	33.161	34.7887	ND	33.7174	33.0994	33.7324	ND	32.6049	34.744	33.2644	38.8834	32.3489	33.1214	32.7365	32.4171	34.7505	33.3837	31.9593	35.3631	34.8711	ND	33.8772	33.0885	31.98
ATHmiR781	28.3763	29.7997	29.5615	30.2787	29.5012	31.4174	29.74	30.1016	30.6035	29.9722	30.0015	31.3263	30.2139	30.3863	30.2971	29.5182	30.4065	29.4792	29.5709	29.2043	29.5326	31.7107	32.5948	29.7717	31.5417	31.1719	30.1532	30.5071	29.9161	28.895
ATHmiR782	33.2359	31.9456	31.7278	33.6604	32.8492	33.6789	33.93	35.9365	33.7152	33.1611	33.9283	32.805	34.2188	32.1221	33.2871	31.2003	32.1634	31.8734	31.659	32.6348	31.9087	33.5829	35.5511	33.5627	33.6741	33.6458	33.0462	ND	33.8591	31.8921
ATHmiR783.2	37.8069	ND	ND	ND	ND	ND	ND	ND	ND	ND	ND	ND	ND	ND	ND	ND	ND	ND	ND	ND	ND	ND	ND	ND	ND	ND	ND	ND	ND	ND
ATHmiR822	23.9826	24.4402	24.3087	25.2389	24.9934	25.2844	24.859	24.9975	25.2056	25.0823	25.1127	25.284	25.2231	25.2156	24.8503	24.7037	25.4449	24.8963	25.635	25.1325	25.0487	27.6679	26.4505	25.8673	25.8985	25.8553	26.3756	24.8603	24.876	24.1749
ATHmiR823	29.4876	29.0972	29.4521	29.6806	29.8096	30.1692	29.9808	30.2986	30.5226	29.6353	29.7972	30.2067	29.8432	29.5424	29.2073	30.6233	32.1609	30.3147	30.6384	31.3091	30.4541	33.1957	31.8541	31.5193	31.1825	31.4616	31.7568	30.1777	29.2743	29.4344
ATHmiR824	21.3709	22.7129	22.1026	23.7132	23.2317	24.2528	22.9406	23.8216	23.6698	23.1484	22.6782	23.8026	23.7268	23.6377	23.6631	23.9316	24.6813	24.3089	23.405	23.2671	22.9832	27.0522	25.3553	24.9725	24.49	25.0784	24.7294	23.681	22.9569	23.1423
ATHmiR825	37.8458	ND	39.2899	ND	37.7244	36.6174	38.0048	37.9512	ND	37.2268	38.0873	ND	ND	ND	ND	38.0051	39.0216	ND	ND	ND	ND	38.6004	37.2196	38.3779	ND	ND	ND	ND	37.9161	38.8425
ATHmiR826	26.9553	26.2109	26.7404	28.5314	27.8067	28.1605	27.2909	27.9021	27.9573	27.7671	27.5735	28.2811	30.8382	30.9465	30.6423	31.225	35.1352	33.0233	31.3492	31.5871	31.433	30.7924	29.542	29.5848	28.3645	28.4967	28.5109	28.6882	28.3648	28.3693
ATHmiR827	34.6583	ND	34.8114	34.5841	33.6523	32.824	33.1306	33.3097	33.4239	34.5413	33.5459	33.5538	34.6356	33.6412	32.8561	32.5241	32.1679	32.7411	32.4858	31.3701	33.1473	33.2223	34.6013	33.0865	32.937	32.4758	34.5317	33.6738	33.7636	31.1012
ATHmiR828.2	30.0033	29.8494	29.6174	30.3134	29.8636	29.9408	29.7974	30.2858	30.4346	29.5033	29.4611	30.2659	29.1315	29.5674	29.2025	28.7614	29.5057	29.071	28.7788	29.0721	28.8238	30.6822	30.1152	29.3167	30.2079	30.9075	29.7287	30.258	28.9505	29.116
ATHmiR829	30.7365	29.7408	29.8199	30.2804	29.3372	29.9558	30.5336	30.469	29.8316	30.4964	29.9109	31.0944	29.7216	30.0202	29.8171	30.1498	31.2151	30.2805	30.8459	30.4578	30.4794	31.7538	30.726	30.1118	30.0305	30.5776	31.3026	30.6828	29.8801	29.529
ATHmiR830	27.2544	28.0845	27.5108	28.7068	28.4288	28.5154	28.3324	28.5945	28.7865	28.5102	28.0733	28.8822	28.6394	28.5107	28.818	28.0998	27.6936	28.5391	28.4508	27.7948	28.0934	29.601	29.2591	28.6632	28.8609	29.3749	29.0461	28.502	27.9485	27.7673
ATHmiR831	36.8087	35.453	34.5207	ND	ND	34.4656	34.5225	33.7458	34.9073	35.5359	34.7942	33.529	ND	ND	34.9285	33.2317	35.7376	33.9285	34.923	33.8502	33.1215	35.812	34.594	34.4695	33.5669	35.9509	33.8835	32.9092	33.3235	32.2305
ATHmiR832	ND	ND	ND	ND	ND	38.3144	ND	ND	ND	ND	ND	ND	39.5051	ND	39.8016	ND	ND	ND	39.6686	ND	38.1988	ND	ND	ND	ND	ND	ND	ND	ND	36.1754
ATHmiR833	ND	ND	ND	ND	ND	ND	ND	ND	ND	ND	ND	ND	ND	ND	ND	ND	ND	ND	ND	ND	ND	ND	ND	ND	ND	ND	ND	ND	ND	ND
ATHmiR834	26.6611	27.9559	28.147	28.0717	28.1313	29.0177	27.7074	28.0662	28.3212	28.1599	28.3197	29.7631	27.9366	28.7757	27.6556	27.6792	28.0943	27.6049	28.1821	27.5246	27.7362	29.7078	29.6461	27.782	28.3649	28.8611	28.107	28.3745	27.915	27.1931
ATHmiR835	24.9882	25.6607	25.3052	25.8573	25.5417	26.0403	25.8964	26.0552	26.0979	26.2257	25.9025	26.3344	25.664	25.5466	25.7382	25.9713	25.8412	25.8956	25.9243	25.4914	25.5019	26.6351	26.3687	25.9602	26.2051	26.5495	25.8481	25.7245	25.7871	24.9369
ATHmiR836	ND	ND	ND	39.8181	ND	ND	ND	ND	ND	ND	ND	34.8281	ND	ND	ND	ND	ND	ND	ND	ND	ND	ND	ND	ND	ND	ND	ND	ND	ND	ND
ATHmiR838	24.8451	24.8402	24.4767	25.8009	25.4036	25.6478	25.1713	25.9333	25.7611	25.1624	25.3663	25.9689	25.8548	25.3033	25.5855	25.2921	24.9691	25.8163	25.3868	24.5742	24.8429	25.3591	26.4005	25.5618	25.6336	26.1041	25.7873	25.73	24.8724	24.466
ATHmiR839	ND	38.6842	ND	ND	ND	39.4179	36.9974	36.5629	ND	38.2179	38.809	38.4446	ND	ND	39.7645	ND	38.5301	ND	ND	35.868	36.2074	36.1292	ND	34.8702	38.166	ND	35.6837	36.4149	ND	ND
ATHmiR840	28.9619	29.1331	28.7723	29.341	29.0762	29.4817	29.3608	30.4577	29.7029	29.7681	29.2479	29.6439	29.2562	28.7346	28.9627	29.0016	29.5886	29.4667	29.3988	29.3511	28.8282	29.6636	29.6727	29.444	29.6466	29.7516	29.1977	29.106	29.0758	28.4678
ATHmiR841	36.4954	ND	ND	36.4926	ND	35.7744	34.9055	36.809	36.2445	39.0196	34.9473	ND	37.8649	35.7669	37.6178	35.6838	ND	39.5666	36.2061	39.4721	36.7362	34.5631	ND	36.6376	ND	ND	34.282	35.0116	35.5525	35.6468
ATHmiR843	35.709	ND	ND	ND	36.4458	ND	ND	38.0389	ND	ND	37.6465	35.1272	ND	ND	ND	ND	ND	ND	35.3069	ND	ND	ND	ND	34.2242	35.7131	34.9724	ND	ND	ND	ND
ATHmiR844	28.8126	29.1704	28.8344	29.1007	28.9215	29.3506	29.4111	29.6707	29.2021	29.0749	28.9123	29.1856	28.6598	28.8397	28.9508	29.0632	28.1754	28.9977	28.7726	28.228	28.1517	30.4621	29.7862	29.0457	29.4538	29.798	29.1199	29.5543	28.8967	28.3196
ATHmiR845a	33.1638	ND	ND	ND	ND	ND	ND	ND	ND	ND	ND	ND	ND	ND	ND	ND	ND	ND	ND	ND	ND	ND	ND	ND	ND	ND	ND	ND	ND	ND
ATHmiR846	28.7883	29.2401	28.7768	29.5256	29.3374	29.6669	29.2532	30.3083	30.2669	29.8439	29.8198	30.3853	29.6288	30.2822	29.4817	29.7956	30.2344	29.4207	30.0662	29.2479	29.606	30.4189	30.1685	28.9106	29.6172	29.8816	30.374	29.9198	29.9389	29.0057
ATHmiR847	33.7507	33.3153	33.8316	34.2031	34.1991	32.9859	ND	34.7152	34.7176	34.7808	34.285	33.4471	34.4622	35.9592	34.3397	31.8116	31.0762	30.9561	31.9623	31.7962	31.2046	34.3873	35.405	34.4528	31.0843	31.4872	30.9356	34.016	32.4705	31.5364
ATHmiR848	28.882	28.865	28.6343	29.7643	29.6769	30.448	29.5647	29.5684	30.3224	29.8429	29.8005	31.6698	29.7294	30.9652	29.5144	28.61	29.5106	28.8285	29.1544	28.8068	28.7879	30.9699	31.0188	29.6491	30.2415	30.2108	29.6664	29.6329	29.4544	28.4079
ATHmiR849	33.0637	32.7744	32.1454	32.3396	32.5205	32.4816	33.0394	32.5574	32.2627	32.3106	33.015	32.5541	32.785	33.2559	31.7459	32.7205	32.8722	32.2377	33.6971	32.1369	32.2525	33.1295	33.8286	32.3491	33.3325	31.4901	33.2606	31.8894	33.1915	33.5656
ATHmiR850	32.5385	20.0931	19.6971	27.4675	24.1345	18.0363	29.7401	29.2841	27.4954	30.1763	24.4828	12.1528	28.5296	27.9049	28.3463	21.9389	25.579	28.4525	22.4562	21.862	18.1496	16.0432	30.7478	20.0442	29.0338	28.5752	27.7048	27.4088	27.2831	25.2444
ATHmiR851	35.1763	34.3695	33.8304	ND	34.7538	34.6808	33.4166	ND	33.4017	37.2446	34.6805	32.9123	34.8717	ND	34.8541	ND	33.9696	33.235	34.7773	34.6958	33.294	33.6931	38.8744	34.7217	ND	34.8726	ND	ND	34.8327	ND
ATHmiR852	ND	ND	ND	ND	ND	ND	ND	ND	ND	ND	ND	34.9246	35.8633	ND	ND	36.2071	ND	ND	35.6803	ND	ND	ND	36.1939	ND	ND	35.6147	35.64	35.6202	ND	ND
ATHmiR853	31.6311	30.6731	30.8306	31.7269	31.4089	31.826	31.5748	31.8377	31.4878	31.8778	31.2016	31.6851	31.7984	30.8724	32.1672	32.1409	31.3787	31.1375	31.453	32.4893	31.3609	31.369	32.3892	31.0055	31.8094	31.9591	31.7182	32.1067	32.72	31.3489
ATHmiR854all	32.3289	34.5508	34.2078	33.2318	34.0567	33.285	34.0301	33.7578	33.8061	34.8338	36.1419	33.23	33.3829	35.5494	35.3248	34.7122	34.7359	34.4908	34.2632	33.6124	34.3268	34.526	33.9547	36.3692	33.9859	34.2682	33.6481	34.0453	34.1797	33.7292
ATHmiR855	32.3884	33.6137	33.108	34.5522	ND	31.9327	35.9349	33.8111	34.7456	35.5137	34.4023	31.3054	34.4603	34.0574	38.0992	34.2384	36.4484	32.6901	33.9468	32.938	34.5996	ND	32.9796	32.993	36.0526	38.0223	33.1091	36.3393	32.4841	33.6846
ATHmiR856	34.3398	ND	35.5472	35.4832	ND	ND	ND	33.744	35.6095	35.6635	ND	ND	35.8408	34.6131	35.4938	ND	ND	34.5644	ND	35.6522	35.4862	ND	37.0297	ND	39.585	ND	39.0262	35.5658	ND	36.0269
ATHmiR857	35.6301	ND	36.2212	34.9938	ND	35.2103	35.99	ND	35.8781	ND	ND	36.3909	35.1271	ND	37.2288	29.5331	28.0373	28.2983	28.0211	26.7355	27.791	38.6444	ND	35.5389	ND	35.487	35.0247	ND	ND	ND
ATHmiR858	32.0844	32.8763	33.1677	32.3288	31.9687	32.7733	30.9333	35.9763	33.4635	32.7306	34.1791	33.0004	33.9083	33.1558	32.7917	33.3439	34.9698	ND	34.0171	32.0211	32.9397	ND	ND	35.3654	31.7197	33.334	33.6459	32.4076	32.6209	32.2315
ATHmiR859	34.0126	34.1657	33.8767	35.2527	34.9242	ND	35.1053	35.5509	35.2717	34.0289	35.6089	33.4156	35.2129	33.7277	ND	34.8926	34.7852	34.4032	ND	34.6436	35.3162	ND	35.1831	ND	35.4632	34.2508	35.5456	33.7622	34.8231	32.8745
ATHmiR860	21.902	21.8796	21.4854	23.3927	22.1038	24.3307	22.2408	22.5229	22.5838	22.3481	22.9523	24.5678	22.8478	24.3455	22.6347	22.1198	23.0826	22.3182	22.5208	22.2051	21.8964	24.6895	23.814	21.3638	22.7081	23.2152	22.5592	22.4705	21.9603	21.4099
ATHmiR861	32.5812	34.5226	38.0436	33.6132	35.3611	34.5236	39.0332	32.331	37.0913	34.9288	33.6526	33.4368	37.8904	34.6895	33.5293	33.1539	32.9771	34.1266	33.6077	32.5609	31.9812	37.4064	33.1138	34.5742	37.1271	34.5761	34.1684	36.1873	34.3947	34.6078
ATHmiR862	36.2511	37.183	36.4845	37.1781	35.3132	34.5444	36.485	36.8798	37.4963	37.7976	36.6929	33.3466	34.8342	35.6977	36.0707	37.7906	37.6211	36.7991	36.0499	34.3265	33.8771	34.6506	35.7456	35.0229	38.015	35.7453	33.9629	35.8781	33.6039	36.844
ATHmiR863	27.54	27.7924	27.7389	28.794	27.6062	28.0491	28.3252	28.884	28.1113	28.6212	28.0854	27.9825	28.5527	28.0593	28.5635	27.9477	28.4884	28.1329	28.1036	27.4092	27.4166	29.9087	28.9681	28.8233	28.552	29.085	28.9338	28.2935	27.5716	28.104
ATHmiR864	30.979	30.5351	30.4896	30.633	29.8276	30.5713	29.664	31.1607	30.7189	30.6049	29.531	31.4699	30.5166	30.633	30.1571	30.673	31.7688	30.5623	30.0338	29.8974	30.502	31.1043	29.9169	30.3132	30.1847	30.7114	30.3245	30.1037	29.8076	29.1966
ATHmiR865	31.5295	31.1136	30.9053	32.3312	31.4302	32.5814	31.5072	31.1363	31.9009	31.5454	31.6801	33.2799	30.4917	31.1723	31.5136	30.8189	31.4981	31.415	30.6994	30.783	29.9495	31.6393	33.2216	30.7926	31.5653	32.2524	30.9563	32.0223	30.4531	29.9118
ATHmiR867	ND	ND	ND	ND	ND	ND	ND	ND	ND	ND	ND	ND	ND	ND	ND	ND	ND	37.4101	ND	ND	ND	ND	35.8123	35.9805	ND	ND	36.1406	ND	35.4029	39.0714
ATHmiR868	36.8531	34.6673	32.8143	ND	33.3066	33.7807	33.6997	32.9191	33.188	33.7294	33.1294	33.7879	38.4534	36.7774	34.6084	38.9522	39.3848	34.7873	33.8751	33.7848	ND	34.6271	34.6984	33.6937	33.4462	32.7719	34.7007	34.3929	32.7088	33.862
ATHmiR869	34.7601	34.092	34.4843	33.1132	ND	34.1534	32.9797	34.4564	33.1589	33.361	33.9086	36.9856	33.4571	34.0047	31.7949	32.0589	31.5432	32.049	31.2752	30.7853	30.2089	32.091	33.0426	31.4455	31.2142	32.2912	30.6213	33.0156	32.3999	31.4423
ATHmiR870	32.0826	32.2428	31.6166	33.6147	33.8744	32.8694	33.1776	32.7095	32.5953	32.0043	32.8802	33.9848	32.4336	32.1135	33.597	32.6051	33.2182	32.6312	32.7212	32.4345	32.5219	34.3612	33.575	32.8321	32.6159	33.1627	32.8241	34.0654	33.5951	32.4547
ATHmiR886	31.9604	31.8262	31.0354	32.5039	32.1921	32.2796	31.9118	32.1118	31.5533	32.5117	31.7504	32.5965	32.8565	31.9575	31.8908	31.5004	31.7446	31.5625	32.2178	31.7954	31.8366	31.6654	33.0479	31.6971	33.7049	32.743	31.9007	31.9375	31.5431	30.8554
ATHmiR887	ND	ND	ND	ND	ND	ND	ND	ND	ND	ND	ND	ND	ND	ND	ND	ND	ND	ND	ND	ND	ND	ND	ND	ND	ND	ND	ND	ND	ND	ND
ATHmiR888	32.7402	33.6072	31.8289	32.562	32.4898	31.8138	31.801	32.6843	33.3397	31.9944	33.1506	32.4937	32.214	32.4186	32.949	32.3999	31.803	31.407	31.3434	31.8938	32.4343	32.2739	32.7789	32.239	33.0808	32.5114	31.9715	31.9498	32.715	31.4999
